# Supplementary material for: Chlorido[6-phenyl-4-(p-tol­yl)-2,2′-bipyridyl-κ2 N,N′]platinum(II)
Source: Acta Crystallogr Sect E Struct Rep Online. 2008 Jul 9;64(Pt 8):m1013. doi: 10.1107/S1600536808020473 (PMC2961937; doi:10.1107/S1600536808020473)
Supplement: Supplementary file 1 [file e-64-m1013-sup1.cif]

##############################################################################
###                                                                        ###
###        Electronic paper (Acta Crystallographica Section E)             ###
###                                                                        ###
##############################################################################
#                                                                            #
# This CIF contains the data in a paper accepted for publication in Acta     #
# Crystallographica Section E. It conforms to the requirements of Notes      #
# for Authors for Section E, and has been peer reviewed under the auspices   #
# of the IUCr Commission on Journals.                                        #
#                                                                            #
# Full details of the Crystallographic Information File format               #
# are given in the paper "The Crystallographic Information File (CIF):       #
# a New Standard Archive File for Crystallography" by S. R. Hall, F. H.      #
# Allen and I. D. Brown [Acta Cryst. (1991), A47, 655-685].                  #
#                                                                            #
# The current version of the core CIF dictionary is obtainable from          #
# ftp://ftp.iucr.org/pub/cif_core.dic. The current version number is 2.4.    #
#                                                                            #
# Software is freely available for graphical display of the structure(s) in  #
# this CIF.  For information consult the CIF home page http://www.iucr.org/  #
# cif/home.html                                                              #
#                                                                            #
# This file may be used for bona fide research purposes within the           #
# scientific community so long as proper attribution is given to the journal # 
# article from which it was obtained.                                        #
#                                                                            #
##############################################################################
                                             
data_I
_audit_creation_method     SHELXL-97
_chemical_name_systematic
;
Chlorido[6-phenyl-4-(<i>p</i>-tolyl)-2,2'-bipyridyl-\k^2^N,N']platinum(II)
;
_chemical_name_common     ?
_chemical_formula_moiety     'C23 H17 Cl N2 Pt'
_chemical_formula_sum     'C23 H17 Cl N2 Pt'
_chemical_formula_iupac     '[Pt (C23 H17 N2) Cl]'
_chemical_formula_weight     551.92
_chemical_melting_point     ?
_symmetry_cell_setting     Monoclinic
_symmetry_space_group_name_H-M     'P 21'
loop_
    _symmetry_equiv_pos_as_xyz
    'x, y, z'
    '-x, y+1/2, -z'
_cell_length_a     7.379(5)
_cell_length_b     18.066(5)
_cell_length_c     14.222(5)
_cell_angle_alpha     90.000(5)
_cell_angle_beta     102.551(5)
_cell_angle_gamma     90.000(5)
_cell_volume     1850.6(15)
_cell_formula_units_Z     4
_cell_measurement_reflns_used     ?
_cell_measurement_theta_min     ?
_cell_measurement_theta_max     ?
_cell_measurement_temperature     298(2)
_exptl_crystal_description     needle
_exptl_crystal_colour     red
_exptl_crystal_size_max     0.50
_exptl_crystal_size_mid     0.30
_exptl_crystal_size_min     0.20
_exptl_crystal_density_diffrn     1.981
_exptl_crystal_density_meas     ?
_exptl_crystal_density_method     'not measured'
_exptl_crystal_F_000     1056
_exptl_absorpt_coefficient_mu     7.736
_exptl_absorpt_correction_type     multi-scan
_exptl_absorpt_process_details     '(SADABS; Bruker, 2002)'
_exptl_absorpt_correction_T_min     0.1129
_exptl_absorpt_correction_T_max     0.3068
_exptl_special_details
;
;
_diffrn_ambient_temperature     298(2)
_diffrn_radiation_type     MoK\a
_diffrn_radiation_wavelength     0.71069
_diffrn_radiation_source     'fine-focus sealed tube'
_diffrn_radiation_monochromator     graphite
_diffrn_measurement_device_type     'Bruker APEX area-dectector'
_diffrn_measurement_method     '\f and \w'
_diffrn_detector_area_resol_mean     ?
_diffrn_reflns_number     14983
_diffrn_reflns_av_R_equivalents     0.0354
_diffrn_reflns_av_sigmaI/netI     0.0705
_diffrn_reflns_theta_min     1.85
_diffrn_reflns_theta_max     27.53
_diffrn_reflns_theta_full     27.53
_diffrn_measured_fraction_theta_max     0.997
_diffrn_measured_fraction_theta_full     0.997
_diffrn_reflns_limit_h_min     -9
_diffrn_reflns_limit_h_max     9
_diffrn_reflns_limit_k_min     -23
_diffrn_reflns_limit_k_max     23
_diffrn_reflns_limit_l_min     -18
_diffrn_reflns_limit_l_max     18
_diffrn_standards_number     0
_diffrn_standards_interval_count     0
_diffrn_standards_interval_time     0
_diffrn_standards_decay_%     0
_refine_special_details
;
Refinement of <i>F</i>^2^ against ALL reflections. The weighted <i>R</i>-factor
<i>wR</i> and goodness of fit <i>S</i> are based on <i>F</i>^2^, conventional
<i>R</i>-factors <i>R</i> are based on <i>F</i>, with <i>F</i> set to zero for
negative <i>F</i>^2^. The threshold expression of <i>F</i>^2^ >
\s(<i>F</i>^2^) is used only for calculating <i>R</i>-factors(gt) <i>etc</i>.
and is not relevant to the choice of reflections for refinement.
<i>R</i>-factors based on <i>F</i>^2^ are statistically about twice as large
as those based on <i>F</i>, and <i>R</i>- factors based on ALL data will be
even larger.
;
_reflns_number_total     8028
_reflns_number_gt     6615
_reflns_threshold_expression     I>2\s(I)
_refine_ls_structure_factor_coef     Fsqd
_refine_ls_matrix_type     full
_refine_ls_R_factor_all     0.0522
_refine_ls_R_factor_gt     0.0378
_refine_ls_wR_factor_gt     0.0971
_refine_ls_wR_factor_ref     0.1099
_refine_ls_goodness_of_fit_ref     0.719
_refine_ls_restrained_S_all     0.719
_refine_ls_number_reflns     8028
_refine_ls_number_parameters     489
_refine_ls_number_restraints     1
_refine_ls_hydrogen_treatment     constr
_refine_ls_weighting_scheme     calc
_refine_ls_weighting_details
                    'calc w=1/[\s^2^(Fo^2^)+(0.1P)^2^] where P=(Fo^2^+2Fc^2^)/3'
_atom_sites_solution_hydrogens     geom
_atom_sites_solution_primary     direct
_atom_sites_solution_secondary     difmap
_refine_ls_shift/su_max     0.001
_refine_ls_shift/su_mean     0.000
_refine_diff_density_max     1.908
_refine_diff_density_min     -0.647
_refine_ls_extinction_method     none
_refine_ls_extinction_coef     ?
_refine_ls_abs_structure_details     'Flack (1983), 3598 Friedel pairs'
_refine_ls_abs_structure_Flack     0.001(11)
loop_
    _atom_type_symbol
    _atom_type_description
    _atom_type_scat_dispersion_real
    _atom_type_scat_dispersion_imag
    _atom_type_scat_source
    'C' 'C' 0.0033 0.0016
                         'International Tables Vol C Tables 4.2.6.8 and 6.1.1.4'
    'H' 'H' 0.0000 0.0000
                         'International Tables Vol C Tables 4.2.6.8 and 6.1.1.4'
    'N' 'N' 0.0061 0.0033
                         'International Tables Vol C Tables 4.2.6.8 and 6.1.1.4'
    'Cl' 'Cl' 0.1484 0.1585
                         'International Tables Vol C Tables 4.2.6.8 and 6.1.1.4'
    'Pt' 'Pt' -1.7033 8.3905
                         'International Tables Vol C Tables 4.2.6.8 and 6.1.1.4'
_computing_data_collection     'SMART (Bruker, 2002)'
_computing_cell_refinement     'SAINT (Bruker, 2002)'
_computing_data_reduction     'SAINT (Bruker, 2002)'
_computing_structure_solution     'SHELXS97 (Sheldrick, 2008)'
_computing_structure_refinement     'SHELXL97 (Sheldrick, 2008)'
_computing_molecular_graphics     'ORTEPII (Johnson, 1976)'
_computing_publication_material     'SHELXL97 (Sheldrick, 2008)'
loop_
    _atom_site_type_symbol
    _atom_site_label
    _atom_site_fract_x
    _atom_site_fract_y
    _atom_site_fract_z
    _atom_site_U_iso_or_equiv
    _atom_site_adp_type
    _atom_site_calc_flag
    _atom_site_refinement_flags
    _atom_site_occupancy
    _atom_site_disorder_assembly
    _atom_site_disorder_group
    C C19 0.7020(18) 0.2281(9) 0.3338(8) 0.071(3) Uani d . 1 . .
    H H19 0.7383 0.2734 0.3628 0.085 Uiso calc R 1 . .
    N N3 0.0093(11) 0.0772(4) 0.1479(6) 0.0455(18) Uani d . 1 . .
    Pt Pt2 -0.09764(5) -0.01160(2) 0.08126(2) 0.04713(11) Uani d . 1 . .
    Pt Pt1 0.35781(5) 0.143731(18) -0.25831(2) 0.04136(10) Uani d . 1 . .
    Cl Cl2 -0.2212(5) -0.11757(18) 0.0028(2) 0.0741(8) Uani d . 1 . .
    Cl Cl1 0.2643(5) 0.1428(2) -0.42342(17) 0.0687(7) Uani d . 1 . .
    N N1 0.4326(9) 0.1481(5) -0.1195(5) 0.0391(14) Uani d . 1 . .
    C C44 0.2848(18) 0.3505(7) 0.4362(7) 0.061(3) Uani d . 1 . .
    H H44 0.2739 0.3580 0.4994 0.074 Uiso calc R 1 . .
    C C39 -0.0498(14) -0.0514(6) 0.2157(7) 0.052(2) Uani d . 1 . .
    C C8 0.5388(12) 0.1543(6) 0.0788(6) 0.044(2) Uani d . 1 . .
    C C27 -0.0172(14) 0.1830(6) -0.0774(7) 0.048(2) Uani d . 1 . .
    H H27 0.0347 0.2287 -0.0569 0.057 Uiso calc R 1 . .
    C C17 0.5989(13) 0.1582(5) 0.1879(6) 0.044(2) Uani d . 1 . .
    C C40 0.2257(12) 0.2733(5) 0.2945(6) 0.0400(19) Uani d . 1 . .
    C C33 0.0607(13) 0.0765(5) 0.2432(7) 0.044(2) Uani d . 1 . .
    C C9 0.4583(13) 0.0905(5) 0.0326(7) 0.045(2) Uani d . 1 . .
    H H9 0.4410 0.0493 0.0689 0.054 Uiso calc R 1 . .
    C C45 0.2185(16) 0.2857(6) 0.3890(7) 0.050(2) Uani d . 1 . .
    H H45 0.1678 0.2496 0.4222 0.060 Uiso calc R 1 . .
    C C31 0.1507(13) 0.2049(5) 0.2432(6) 0.041(2) Uani d . 1 . .
    C C41 0.3111(14) 0.3287(6) 0.2493(6) 0.047(2) Uani d . 1 . .
    H H41 0.3226 0.3217 0.1861 0.056 Uiso calc R 1 . .
    C C12 0.2565(16) -0.0365(6) -0.0924(9) 0.058(3) Uani d . 1 . .
    H H12 0.2838 -0.0446 -0.0262 0.069 Uiso calc R 1 . .
    C C10 0.4033(12) 0.0878(5) -0.0677(7) 0.0404(19) Uani d . 1 . .
    C C42 0.3768(16) 0.3918(6) 0.2959(8) 0.056(3) Uani d . 1 . .
    H H42 0.4299 0.4275 0.2633 0.067 Uiso calc R 1 . .
    C C43 0.3675(18) 0.4046(6) 0.3900(8) 0.061(3) Uani d . 1 . .
    N N4 -0.1077(11) 0.0607(5) -0.0380(6) 0.0500(19) Uani d . 1 . .
    C C32 0.1347(12) 0.1397(6) 0.2932(6) 0.0457(19) Uani d . 1 . .
    H H32 0.1736 0.1384 0.3599 0.055 Uiso calc R 1 . .
    C C29 0.0292(12) 0.1399(7) 0.0952(5) 0.0416(18) Uani d . 1 . .
    C C25 -0.1501(16) 0.0992(8) -0.2003(8) 0.064(3) Uani d . 1 . .
    H H25 -0.1893 0.0876 -0.2653 0.077 Uiso calc R 1 . .
    N N2 0.4760(11) 0.2509(5) -0.2403(5) 0.0440(17) Uani d . 1 . .
    C C16 0.2736(12) 0.0437(5) -0.2302(7) 0.0411(19) Uani d . 1 . .
    C C21 0.637(2) 0.1009(9) 0.3453(9) 0.081(4) Uani d . 1 . .
    H H21 0.6283 0.0592 0.3823 0.097 Uiso calc R 1 . .
    C C37 -0.0303(18) -0.1362(7) 0.3487(9) 0.066(3) Uani d . 1 . .
    H H37 -0.0465 -0.1839 0.3699 0.079 Uiso calc R 1 . .
    C C38 -0.0821(19) -0.1205(7) 0.2512(8) 0.064(3) Uani d . 1 . .
    H H38 -0.1395 -0.1570 0.2089 0.077 Uiso calc R 1 . .
    C C34 0.0295(14) 0.0036(5) 0.2848(7) 0.046(2) Uani d . 1 . .
    C C30 0.0987(12) 0.2031(5) 0.1427(6) 0.0403(19) Uani d . 1 . .
    H H30 0.1115 0.2455 0.1076 0.048 Uiso calc R 1 . .
    C C46 0.436(2) 0.4749(8) 0.4407(10) 0.088(4) Uani d . 1 . .
    H H46A 0.4440 0.5125 0.3941 0.131 Uiso calc R 1 . .
    H H46B 0.5562 0.4669 0.4814 0.131 Uiso calc R 1 . .
    H H46C 0.3510 0.4905 0.4793 0.131 Uiso calc R 1 . .
    C C11 0.3080(12) 0.0276(6) -0.1299(7) 0.044(2) Uani d . 1 . .
    C C6 0.5122(13) 0.2106(5) -0.0761(7) 0.044(2) Uani d . 1 . .
    C C18 0.6581(17) 0.2241(7) 0.2346(8) 0.059(3) Uani d . 1 . .
    H H18 0.6682 0.2663 0.1985 0.070 Uiso calc R 1 . .
    C C28 -0.0335(13) 0.1287(5) -0.0092(6) 0.045(2) Uani d . 1 . .
    C C22 0.594(2) 0.0974(8) 0.2454(8) 0.074(4) Uani d . 1 . .
    H H22 0.5608 0.0519 0.2161 0.089 Uiso calc R 1 . .
    C C7 0.5620(15) 0.2149(6) 0.0231(7) 0.047(2) Uani d . 1 . .
    H H7 0.6112 0.2587 0.0526 0.057 Uiso calc R 1 . .
    C C24 -0.1648(14) 0.0476(7) -0.1329(7) 0.056(3) Uani d . 1 . .
    H H24 -0.2161 0.0018 -0.1530 0.068 Uiso calc R 1 . .
    C C13 0.1620(16) -0.0893(6) -0.1555(9) 0.062(3) Uani d . 1 . .
    H H13 0.1259 -0.1337 -0.1320 0.074 Uiso calc R 1 . .
    C C4 0.6150(16) 0.3362(6) -0.1195(8) 0.057(2) Uani d . 1 . .
    H H4 0.6526 0.3487 -0.0548 0.068 Uiso calc R 1 . .
    C C35 0.0742(16) -0.0126(7) 0.3828(8) 0.060(2) Uani d . 1 . .
    H H35 0.1243 0.0238 0.4271 0.072 Uiso calc R 1 . .
    C C5 0.5346(14) 0.2690(5) -0.1462(7) 0.045(2) Uani d . 1 . .
    C C14 0.1223(16) -0.0757(7) -0.2530(10) 0.062(3) Uani d . 1 . .
    H H14 0.0578 -0.1111 -0.2948 0.075 Uiso calc R 1 . .
    C C15 0.1765(14) -0.0102(8) -0.2903(8) 0.056(2) Uani d . 1 . .
    H H15 0.1472 -0.0024 -0.3566 0.067 Uiso calc R 1 . .
    C C2 0.5799(19) 0.3664(7) -0.2857(9) 0.068(3) Uani d . 1 . .
    H H2 0.5929 0.3992 -0.3342 0.082 Uiso calc R 1 . .
    C C1 0.5009(15) 0.2984(7) -0.3080(8) 0.057(3) Uani d . 1 . .
    H H1 0.4633 0.2850 -0.3724 0.069 Uiso calc R 1 . .
    C C26 -0.0770(16) 0.1693(7) -0.1738(7) 0.063(3) Uani d . 1 . .
    H H26 -0.0694 0.2052 -0.2197 0.075 Uiso calc R 1 . .
    C C3 0.6396(17) 0.3855(7) -0.1910(9) 0.065(3) Uani d . 1 . .
    H H3 0.6962 0.4311 -0.1744 0.078 Uiso calc R 1 . .
    C C20 0.6946(17) 0.1699(9) 0.3895(7) 0.071(4) Uani d . 1 . .
    C C36 0.044(2) -0.0835(7) 0.4141(9) 0.069(3) Uani d . 1 . .
    H H36 0.0738 -0.0948 0.4794 0.082 Uiso calc R 1 . .
    C C23 0.744(2) 0.1739(10) 0.5006(9) 0.086(4) Uani d . 1 . .
    H H23A 0.8454 0.1408 0.5249 0.129 Uiso calc R 1 . .
    H H23B 0.6383 0.1597 0.5254 0.129 Uiso calc R 1 . .
    H H23C 0.7798 0.2235 0.5205 0.129 Uiso calc R 1 . .
loop_
    _atom_site_aniso_label
    _atom_site_aniso_U_11
    _atom_site_aniso_U_22
    _atom_site_aniso_U_33
    _atom_site_aniso_U_12
    _atom_site_aniso_U_13
    _atom_site_aniso_U_23
    C19 0.077(8) 0.085(9) 0.050(6) -0.004(7) 0.013(6) -0.018(6)
    N3 0.051(4) 0.042(4) 0.038(4) 0.008(4) -0.003(3) -0.003(3)
    Pt2 0.0528(2) 0.04704(19) 0.04067(19) 0.00263(18) 0.00828(15) -0.00699(16)
    Pt1 0.04689(18) 0.03779(16) 0.03740(17) 0.00176(16) 0.00475(13) 0.00092(15)
    Cl2 0.102(2) 0.0613(17) 0.0567(16) -0.0187(17) 0.0123(16) -0.0182(14)
    Cl1 0.0953(19) 0.0648(14) 0.0393(11) -0.0045(19) -0.0002(12) 0.0015(14)
    N1 0.045(3) 0.035(3) 0.037(3) 0.009(4) 0.008(3) -0.003(4)
    C44 0.084(8) 0.059(7) 0.037(5) -0.006(6) 0.005(5) -0.004(5)
    C39 0.056(6) 0.055(6) 0.048(5) 0.000(5) 0.016(5) -0.009(5)
    C8 0.039(4) 0.055(6) 0.038(4) 0.015(4) 0.010(3) 0.000(4)
    C27 0.055(6) 0.047(5) 0.039(5) 0.012(5) 0.009(4) 0.003(4)
    C17 0.048(5) 0.049(6) 0.035(4) 0.008(4) 0.008(3) -0.005(4)
    C40 0.048(5) 0.033(4) 0.039(4) 0.007(4) 0.010(4) 0.005(4)
    C33 0.044(5) 0.041(5) 0.043(5) 0.005(4) 0.005(4) 0.002(4)
    C9 0.046(5) 0.040(5) 0.049(5) 0.001(4) 0.012(4) 0.004(4)
    C45 0.073(6) 0.040(5) 0.035(5) 0.010(5) 0.007(4) 0.003(4)
    C31 0.049(5) 0.038(5) 0.036(4) 0.006(4) 0.010(4) -0.001(4)
    C41 0.067(6) 0.044(5) 0.031(4) 0.007(5) 0.014(4) 0.003(4)
    C12 0.068(7) 0.049(6) 0.056(6) 0.001(5) 0.012(5) 0.010(5)
    C10 0.041(5) 0.037(4) 0.042(5) 0.008(4) 0.006(4) -0.003(4)
    C42 0.067(6) 0.045(5) 0.053(6) 0.005(5) 0.005(5) 0.001(5)
    C43 0.080(8) 0.047(5) 0.044(6) 0.003(6) -0.011(5) 0.003(5)
    N4 0.044(4) 0.058(5) 0.041(4) 0.001(4) -0.005(3) -0.006(4)
    C32 0.052(5) 0.055(5) 0.030(4) 0.008(5) 0.008(3) 0.003(5)
    C29 0.048(4) 0.051(5) 0.027(3) 0.010(5) 0.009(3) 0.005(4)
    C25 0.067(7) 0.091(9) 0.035(5) 0.014(7) 0.012(5) -0.010(6)
    N2 0.049(4) 0.046(4) 0.035(4) -0.005(4) 0.003(3) 0.005(3)
    C16 0.040(4) 0.035(4) 0.045(5) 0.004(4) 0.003(4) 0.000(4)
    C21 0.119(12) 0.073(9) 0.048(7) -0.011(8) 0.015(7) 0.010(6)
    C37 0.082(8) 0.055(6) 0.060(7) -0.013(6) 0.015(6) 0.007(5)
    C38 0.077(7) 0.053(6) 0.056(7) -0.010(6) 0.002(6) 0.006(5)
    C34 0.056(5) 0.035(5) 0.047(5) 0.010(4) 0.015(4) 0.000(4)
    C30 0.042(5) 0.041(5) 0.037(4) 0.005(4) 0.007(4) -0.001(4)
    C46 0.127(12) 0.060(8) 0.070(8) -0.016(8) 0.010(8) -0.007(6)
    C11 0.033(4) 0.044(5) 0.052(5) 0.002(4) 0.005(4) -0.001(4)
    C6 0.041(5) 0.043(5) 0.045(5) 0.000(4) 0.006(4) 0.000(4)
    C18 0.067(7) 0.060(6) 0.050(6) -0.005(6) 0.015(5) 0.007(5)
    C28 0.054(5) 0.051(6) 0.031(4) 0.020(4) 0.011(4) -0.002(4)
    C22 0.108(10) 0.066(8) 0.044(6) -0.007(8) 0.007(6) -0.003(5)
    C7 0.060(6) 0.041(5) 0.041(5) 0.001(4) 0.010(4) -0.006(4)
    C24 0.050(5) 0.072(7) 0.042(5) -0.002(5) 0.000(4) -0.016(5)
    C13 0.063(7) 0.041(5) 0.078(8) -0.009(5) 0.005(6) -0.002(5)
    C4 0.076(7) 0.041(5) 0.053(6) 0.000(5) 0.014(5) 0.001(5)
    C35 0.077(7) 0.045(5) 0.054(5) 0.001(6) 0.006(5) 0.005(5)
    C5 0.052(5) 0.042(5) 0.040(5) 0.002(4) 0.008(4) -0.004(4)
    C14 0.058(6) 0.047(6) 0.082(9) -0.008(5) 0.013(6) -0.016(6)
    C15 0.053(5) 0.056(6) 0.053(5) -0.010(6) 0.000(4) -0.006(6)
    C2 0.084(8) 0.060(7) 0.064(7) -0.003(7) 0.025(6) 0.018(6)
    C1 0.061(6) 0.055(6) 0.054(6) -0.005(5) 0.011(5) 0.019(5)
    C26 0.066(7) 0.081(8) 0.039(5) 0.017(6) 0.006(5) 0.003(5)
    C3 0.069(7) 0.048(6) 0.076(8) -0.017(6) 0.011(6) -0.005(6)
    C20 0.069(7) 0.111(11) 0.030(5) 0.006(7) 0.007(5) 0.006(6)
    C36 0.093(8) 0.063(7) 0.055(7) 0.001(7) 0.026(6) 0.017(6)
    C23 0.105(10) 0.105(11) 0.048(7) 0.000(9) 0.016(7) -0.010(7)
_geom_special_details
;
All e.s.d.'s (except the e.s.d. in the dihedral angle between two l.s. planes)
are estimated using the full covariance matrix. The cell e.s.d.'s are taken
into account individually in the estimation of e.s.d.'s in distances, angles
and torsion angles; correlations between e.s.d.'s in cell parameters are only
used when they are defined by crystal symmetry. An approximate (isotropic)
treatment of cell e.s.d.'s is used for estimating e.s.d.'s involving l.s.
planes.
;
loop_
    _geom_bond_atom_site_label_1
    _geom_bond_atom_site_label_2
    _geom_bond_site_symmetry_2
    _geom_bond_distance
    _geom_bond_publ_flag
    C19 C20 . 1.32(2) ?
    C19 C18 . 1.379(16) ?
    C19 H19 . 0.9300 ?
    N3 C33 . 1.325(12) ?
    N3 C29 . 1.384(14) ?
    N3 Pt2 . 1.941(8) yes
    Pt2 C39 . 2.001(11) yes
    Pt2 N4 . 2.130(9) yes
    Pt2 Cl2 . 2.302(3) yes
    Pt1 N1 . 1.932(7) yes
    Pt1 C16 . 1.981(9) yes
    Pt1 N2 . 2.116(8) yes
    Pt1 Cl1 . 2.299(3) yes
    N1 C6 . 1.357(13) ?
    N1 C10 . 1.358(13) ?
    C44 C45 . 1.385(15) ?
    C44 C43 . 1.390(17) ?
    C44 H44 . 0.9300 ?
    C39 C38 . 1.387(17) ?
    C39 C34 . 1.432(14) ?
    C8 C7 . 1.384(14) ?
    C8 C9 . 1.394(14) ?
    C8 C17 . 1.520(12) ?
    C27 C26 . 1.368(14) ?
    C27 C28 . 1.403(14) ?
    C27 H27 . 0.9300 ?
    C17 C22 . 1.374(16) ?
    C17 C18 . 1.388(16) ?
    C40 C45 . 1.375(13) ?
    C40 C41 . 1.410(13) ?
    C40 C31 . 1.480(13) ?
    C33 C32 . 1.393(15) ?
    C33 C34 . 1.482(13) ?
    C9 C10 . 1.396(13) ?
    C9 H9 . 0.9300 ?
    C45 H45 . 0.9300 ?
    C31 C32 . 1.395(14) ?
    C31 C30 . 1.397(13) ?
    C41 C42 . 1.354(15) ?
    C41 H41 . 0.9300 ?
    C12 C11 . 1.364(15) ?
    C12 C13 . 1.390(16) ?
    C12 H12 . 0.9300 ?
    C10 C11 . 1.480(14) ?
    C42 C43 . 1.374(16) ?
    C42 H42 . 0.9300 ?
    C43 C46 . 1.493(17) ?
    N4 C24 . 1.344(13) ?
    N4 C28 . 1.370(13) ?
    C32 H32 . 0.9300 ?
    C29 C30 . 1.369(14) ?
    C29 C28 . 1.470(11) ?
    C25 C24 . 1.358(18) ?
    C25 C26 . 1.397(18) ?
    C25 H25 . 0.9300 ?
    N2 C1 . 1.333(13) ?
    N2 C5 . 1.354(12) ?
    C16 C15 . 1.388(14) ?
    C16 C11 . 1.422(14) ?
    C21 C22 . 1.388(17) ?
    C21 C20 . 1.42(2) ?
    C21 H21 . 0.9300 ?
    C37 C36 . 1.360(18) ?
    C37 C38 . 1.384(16) ?
    C37 H37 . 0.9300 ?
    C38 H38 . 0.9300 ?
    C34 C35 . 1.391(14) ?
    C30 H30 . 0.9300 ?
    C46 H46A . 0.9600 ?
    C46 H46B . 0.9600 ?
    C46 H46C . 0.9600 ?
    C6 C7 . 1.381(13) ?
    C6 C5 . 1.486(14) ?
    C18 H18 . 0.9300 ?
    C22 H22 . 0.9300 ?
    C7 H7 . 0.9300 ?
    C24 H24 . 0.9300 ?
    C13 C14 . 1.375(17) ?
    C13 H13 . 0.9300 ?
    C4 C5 . 1.368(14) ?
    C4 C3 . 1.393(16) ?
    C4 H4 . 0.9300 ?
    C35 C36 . 1.390(17) ?
    C35 H35 . 0.9300 ?
    C14 C15 . 1.391(18) ?
    C14 H14 . 0.9300 ?
    C15 H15 . 0.9300 ?
    C2 C3 . 1.367(19) ?
    C2 C1 . 1.367(18) ?
    C2 H2 . 0.9300 ?
    C1 H1 . 0.9300 ?
    C26 H26 . 0.9300 ?
    C3 H3 . 0.9300 ?
    C20 C23 . 1.544(15) ?
    C36 H36 . 0.9300 ?
    C23 H23A . 0.9600 ?
    C23 H23B . 0.9600 ?
    C23 H23C . 0.9600 ?
loop_
    _geom_contact_atom_site_label_1
    _geom_contact_atom_site_label_2
    _geom_contact_distance
    _geom_contact_site_symmetry_1
    _geom_contact_site_symmetry_2
    _geom_contact_publ_flag
    Cg1 Cg2 3.582(6) . 1_655 yes
    Cg1 Cg3 3.600(6) . 1_555 yes
loop_
    _geom_angle_atom_site_label_1
    _geom_angle_atom_site_label_2
    _geom_angle_atom_site_label_3
    _geom_angle_site_symmetry_1
    _geom_angle_site_symmetry_3
    _geom_angle
    _geom_angle_publ_flag
    C20 C19 C18 . . 122.7(13) ?
    C20 C19 H19 . . 118.7 ?
    C18 C19 H19 . . 118.7 ?
    C33 N3 C29 . . 121.4(8) ?
    C33 N3 Pt2 . . 119.2(7) ?
    C29 N3 Pt2 . . 119.4(6) ?
    N3 Pt2 C39 . . 82.1(4) ?
    N3 Pt2 N4 . . 79.8(3) ?
    C39 Pt2 N4 . . 161.8(4) ?
    N3 Pt2 Cl2 . . 179.3(2) ?
    C39 Pt2 Cl2 . . 97.7(3) ?
    N4 Pt2 Cl2 . . 100.5(2) ?
    N1 Pt1 C16 . . 82.2(4) ?
    N1 Pt1 N2 . . 79.6(3) ?
    C16 Pt1 N2 . . 161.8(3) ?
    N1 Pt1 Cl1 . . 177.9(3) ?
    C16 Pt1 Cl1 . . 99.3(3) ?
    N2 Pt1 Cl1 . . 98.9(2) ?
    C6 N1 C10 . . 121.6(7) ?
    C6 N1 Pt1 . . 119.9(6) ?
    C10 N1 Pt1 . . 118.5(6) ?
    C45 C44 C43 . . 120.7(10) ?
    C45 C44 H44 . . 119.7 ?
    C43 C44 H44 . . 119.7 ?
    C38 C39 C34 . . 116.9(10) ?
    C38 C39 Pt2 . . 131.6(8) ?
    C34 C39 Pt2 . . 111.6(8) ?
    C7 C8 C9 . . 118.6(8) ?
    C7 C8 C17 . . 120.2(9) ?
    C9 C8 C17 . . 121.3(9) ?
    C26 C27 C28 . . 120.6(11) ?
    C26 C27 H27 . . 119.7 ?
    C28 C27 H27 . . 119.7 ?
    C22 C17 C18 . . 116.6(9) ?
    C22 C17 C8 . . 122.1(9) ?
    C18 C17 C8 . . 121.3(9) ?
    C45 C40 C41 . . 116.5(9) ?
    C45 C40 C31 . . 121.9(9) ?
    C41 C40 C31 . . 121.6(8) ?
    N3 C33 C32 . . 120.5(9) ?
    N3 C33 C34 . . 112.5(8) ?
    C32 C33 C34 . . 127.0(9) ?
    C8 C9 C10 . . 120.6(9) ?
    C8 C9 H9 . . 119.7 ?
    C10 C9 H9 . . 119.7 ?
    C40 C45 C44 . . 121.7(10) ?
    C40 C45 H45 . . 119.1 ?
    C44 C45 H45 . . 119.1 ?
    C32 C31 C30 . . 117.8(8) ?
    C32 C31 C40 . . 121.2(8) ?
    C30 C31 C40 . . 120.9(8) ?
    C42 C41 C40 . . 121.4(9) ?
    C42 C41 H41 . . 119.3 ?
    C40 C41 H41 . . 119.3 ?
    C11 C12 C13 . . 118.3(11) ?
    C11 C12 H12 . . 120.9 ?
    C13 C12 H12 . . 120.9 ?
    N1 C10 C9 . . 118.8(8) ?
    N1 C10 C11 . . 112.1(8) ?
    C9 C10 C11 . . 129.1(9) ?
    C41 C42 C43 . . 122.0(11) ?
    C41 C42 H42 . . 119.0 ?
    C43 C42 H42 . . 119.0 ?
    C42 C43 C44 . . 117.5(10) ?
    C42 C43 C46 . . 122.1(12) ?
    C44 C43 C46 . . 120.4(11) ?
    C24 N4 C28 . . 118.4(9) ?
    C24 N4 Pt2 . . 129.8(8) ?
    C28 N4 Pt2 . . 111.6(6) ?
    C33 C32 C31 . . 120.0(8) ?
    C33 C32 H32 . . 120.0 ?
    C31 C32 H32 . . 120.0 ?
    C30 C29 N3 . . 119.2(7) ?
    C30 C29 C28 . . 128.0(10) ?
    N3 C29 C28 . . 112.8(9) ?
    C24 C25 C26 . . 121.1(10) ?
    C24 C25 H25 . . 119.4 ?
    C26 C25 H25 . . 119.4 ?
    C1 N2 C5 . . 119.6(9) ?
    C1 N2 Pt1 . . 128.3(7) ?
    C5 N2 Pt1 . . 112.1(6) ?
    C15 C16 C11 . . 115.5(9) ?
    C15 C16 Pt1 . . 131.2(8) ?
    C11 C16 Pt1 . . 113.1(7) ?
    C22 C21 C20 . . 118.3(12) ?
    C22 C21 H21 . . 120.9 ?
    C20 C21 H21 . . 120.9 ?
    C36 C37 C38 . . 121.6(11) ?
    C36 C37 H37 . . 119.2 ?
    C38 C37 H37 . . 119.2 ?
    C37 C38 C39 . . 121.1(11) ?
    C37 C38 H38 . . 119.4 ?
    C39 C38 H38 . . 119.4 ?
    C35 C34 C39 . . 121.0(9) ?
    C35 C34 C33 . . 124.3(9) ?
    C39 C34 C33 . . 114.7(9) ?
    C29 C30 C31 . . 121.0(9) ?
    C29 C30 H30 . . 119.5 ?
    C31 C30 H30 . . 119.5 ?
    C43 C46 H46A . . 109.5 ?
    C43 C46 H46B . . 109.5 ?
    H46A C46 H46B . . 109.5 ?
    C43 C46 H46C . . 109.5 ?
    H46A C46 H46C . . 109.5 ?
    H46B C46 H46C . . 109.5 ?
    C12 C11 C16 . . 124.1(9) ?
    C12 C11 C10 . . 121.8(9) ?
    C16 C11 C10 . . 114.1(8) ?
    N1 C6 C7 . . 120.4(9) ?
    N1 C6 C5 . . 112.7(8) ?
    C7 C6 C5 . . 126.9(9) ?
    C19 C18 C17 . . 120.9(12) ?
    C19 C18 H18 . . 119.6 ?
    C17 C18 H18 . . 119.6 ?
    N4 C28 C27 . . 120.5(8) ?
    N4 C28 C29 . . 116.3(9) ?
    C27 C28 C29 . . 123.2(10) ?
    C17 C22 C21 . . 122.8(12) ?
    C17 C22 H22 . . 118.6 ?
    C21 C22 H22 . . 118.6 ?
    C6 C7 C8 . . 120.0(9) ?
    C6 C7 H7 . . 120.0 ?
    C8 C7 H7 . . 120.0 ?
    N4 C24 C25 . . 122.1(11) ?
    N4 C24 H24 . . 118.9 ?
    C25 C24 H24 . . 118.9 ?
    C14 C13 C12 . . 119.7(11) ?
    C14 C13 H13 . . 120.1 ?
    C12 C13 H13 . . 120.1 ?
    C5 C4 C3 . . 118.9(10) ?
    C5 C4 H4 . . 120.6 ?
    C3 C4 H4 . . 120.6 ?
    C36 C35 C34 . . 119.7(11) ?
    C36 C35 H35 . . 120.2 ?
    C34 C35 H35 . . 120.2 ?
    N2 C5 C4 . . 120.9(9) ?
    N2 C5 C6 . . 115.7(8) ?
    C4 C5 C6 . . 123.3(9) ?
    C13 C14 C15 . . 121.4(10) ?
    C13 C14 H14 . . 119.3 ?
    C15 C14 H14 . . 119.3 ?
    C16 C15 C14 . . 120.9(10) ?
    C16 C15 H15 . . 119.5 ?
    C14 C15 H15 . . 119.5 ?
    C3 C2 C1 . . 119.1(11) ?
    C3 C2 H2 . . 120.5 ?
    C1 C2 H2 . . 120.5 ?
    N2 C1 C2 . . 122.0(11) ?
    N2 C1 H1 . . 119.0 ?
    C2 C1 H1 . . 119.0 ?
    C27 C26 C25 . . 117.1(11) ?
    C27 C26 H26 . . 121.4 ?
    C25 C26 H26 . . 121.4 ?
    C2 C3 C4 . . 119.5(11) ?
    C2 C3 H3 . . 120.3 ?
    C4 C3 H3 . . 120.3 ?
    C19 C20 C21 . . 118.7(10) ?
    C19 C20 C23 . . 122.9(13) ?
    C21 C20 C23 . . 118.4(12) ?
    C37 C36 C35 . . 119.6(11) ?
    C37 C36 H36 . . 120.2 ?
    C35 C36 H36 . . 120.2 ?
    C20 C23 H23A . . 109.5 ?
    C20 C23 H23B . . 109.5 ?
    H23A C23 H23B . . 109.5 ?
    C20 C23 H23C . . 109.5 ?
    H23A C23 H23C . . 109.5 ?
    H23B C23 H23C . . 109.5 ?
loop_
    _geom_hbond_atom_site_label_D
    _geom_hbond_atom_site_label_H
    _geom_hbond_atom_site_label_A
    _geom_hbond_site_symmetry_A
    _geom_hbond_distance_DH
    _geom_hbond_distance_HA
    _geom_hbond_distance_DA
    _geom_hbond_angle_DHA
    _geom_hbond_publ_flag
    C3 H3 Cg4 2_655 0.93 2.87 3.650(14) 142 yes
    C14 H14 Cg5 2_545 0.93 2.71 3.445(14) 136 yes
data_global
_journal_date_recd_electronic     2008-06-17
_journal_date_accepted     2008-07-03
_journal_name_full     'Acta Crystallographica, Section E'
_journal_year     2008
_journal_volume     64
_journal_issue      8
_journal_page_first     m1013
_journal_page_last     m1013
_journal_paper_category     QM
_journal_coeditor_code     CV2424
_publ_contact_author
;
      Hong-Bo Lu
      Key Laboratory of Special Display Technology
      Hefei University of Technology
      Ministry of Education
      Hefei 230009
      People's Republic of China
      Academy of Opto-Electronic Technology
      Hefei University of Technology
      Ministry of Education
      Hefei 230009
      People's Republic of China
;
_publ_contact_author_email     bozhilu@mail.ustc.edu.cn
_publ_contact_author_fax     '086 0551 2902771'
_publ_contact_author_phone     '086 0551 2904028'
_publ_section_title
;
Chlorido[6-phenyl-4-(<i>p</i>-tolyl)-2,2'-bipyridyl-\k^2^N,N']platinum(II)
;
loop_
    _publ_author_name
    _publ_author_address
    'Lu, Hong Bo'
;     Key Laboratory of Special Display Technology
      and Academy of Opto-Electronic Technology
      Hefei University of Technology
      Ministry of Education
      Hefei 230009
      People's Republic of China
;
    'Lv, Guo Qiang'
;     Key Laboratory of Special Display Technology
      and Academy of Opto-Electronic Technology
      Hefei University of Technology
      Ministry of Education
      Hefei 230009
      People's Republic of China
;
    'Zuo, Jin Lin'
;     Deparment of Chemistry, Anhui University
      Hefei 230039
      People's Republic of China
;
    'Yang, Jia Xiang'
;     Deparment of Chemistry, Anhui University
      Hefei 230039
      People's Republic of China
;
