# Supplementary material for: Chlorido[6-phenyl-4-(p-tol­yl)-2,2′-bipyridyl-κ2 N,N′]platinum(II)
Source: Acta Crystallogr Sect E Struct Rep Online. 2008 Jul 9;64(Pt 8):m1013. doi: 10.1107/S1600536808020473 (PMC2961937; doi:10.1107/S1600536808020473)
Supplement: Supplementary file 2 [file e-64-m1013-Isup2.hkl]

# 
# h,k,l, Fc-squared, Fo-squared, sigma(Fo-squared) and status flag 
# 
data_I
_shelx_title '                                     J3a in P2(1)' 
_shelx_refln_list_code          4 
_shelx_F_calc_maximum      410.43 
_exptl_crystal_F_000      1056.00 
_reflns_d_resolution_high  0.7688 
 
loop_ 
 _symmetry_equiv_pos_as_xyz 
 'x, y, z' 
 '-x, y+1/2, -z' 
 
_cell_length_a     7.3790 
_cell_length_b    18.0660 
_cell_length_c    14.2220 
_cell_angle_alpha  90.000 
_cell_angle_beta  102.551 
_cell_angle_gamma  90.000 
 
_shelx_F_squared_multiplier     1.000 
 
loop_ 
 _refln_index_h 
 _refln_index_k 
 _refln_index_l 
 _refln_F_squared_calc 
 _refln_F_squared_meas 
 _refln_F_squared_sigma 
 _refln_observed_status 
   1 -23   0      722.83      698.27    122.07 o 
   0 -22   0      250.24      159.38    128.35 o 
   1 -22   0      889.02      643.88    117.20 o 
   2 -22   0      221.38      237.62    108.73 o 
   3 -22   0      602.11      689.37    208.33 o 
   1 -21   0     1178.03      857.99    118.41 o 
   2 -21   0     1093.22     1148.41    211.80 o 
   3 -21   0      470.51      708.38    139.89 o 
   0 -20   0     4376.40     4002.44    328.21 o 
   1 -20   0      398.94      359.86     88.78 o 
   2 -20   0       10.28       10.05     82.62 o 
   3 -20   0      549.99      842.77    195.81 o 
   1 -19   0      478.76      410.85    142.42 o 
   2 -19   0     4383.79     4797.61    365.40 o 
   3 -19   0       47.76     -123.92    123.92 o 
   0 -18   0     6002.06     5294.26    394.89 o 
   1 -18   0      697.47      554.75     90.25 o 
   2 -18   0       66.80       20.24    100.02 o 
   3 -18   0      854.48      779.17    168.25 o 
   1 -17   0     5000.55     4618.74    248.64 o 
   2 -17   0      598.93      664.50    135.10 o 
   3 -17   0     2523.65     2800.05    270.20 o 
   0 -16   0      813.46      731.57    116.40 o 
   1 -16   0     6422.05     5886.30    439.60 o 
   2 -16   0      698.73      807.31    138.76 o 
   3 -16   0     2672.52     2895.84    276.75 o 
   1 -15   0     5282.58     4985.33    344.97 o 
   2 -15   0     2428.90     2399.96    222.21 o 
   3 -15   0     2918.59     3038.07    266.53 o 
   7 -15   0      254.83      421.48    120.84 o 
   0 -14   0    14412.58    12790.55    790.16 o 
   1 -14   0     2743.94     2316.71    213.15 o 
   2 -14   0      164.80      166.90     84.60 o 
   3 -14   0     1626.90     1618.48    196.19 o 
   7 -14   0      524.95      461.95    126.81 o 
   1 -13   0     1500.33     1729.48    155.72 o 
   2 -13   0     9067.39     8524.85    545.02 o 
   3 -13   0      964.37     1079.43    150.32 o 
   4 -13   0       49.80       73.81    120.84 o 
   6 -13   0     2069.10     1862.66    184.24 o 
   7 -13   0      243.58      206.79    109.08 o 
   0 -12   0    27672.03    25497.66   1473.16 o 
   1 -12   0     1710.33     1487.23    148.40 o 
   2 -12   0     1298.31     1366.40    141.65 o 
   3 -12   0     1844.56     2037.84    204.48 o 
   4 -12   0     6182.89     6288.90    481.61 o 
   5 -12   0      749.53      762.99    104.84 o 
   6 -12   0      368.16      242.44     93.08 o 
   7 -12   0      901.57      862.43    139.15 o 
   8 -12   0      269.03      237.43    120.45 o 
   1 -11   0     9326.74     8821.45    506.67 o 
   2 -11   0    11716.74    12117.19    677.80 o 
   3 -11   0     3876.05     3809.34    284.26 o 
   4 -11   0     2581.63     2439.66    259.40 o 
   5 -11   0     1703.58     1803.30    157.26 o 
   6 -11   0      713.80      687.44    112.55 o 
   7 -11   0      731.85      743.52    129.32 o 
   8 -11   0      542.62      410.69    123.92 o 
   1 -10   0    17992.51    17898.06   1021.62 o 
   2 -10   0     3114.84     3191.86    230.88 o 
   3 -10   0     8724.14     9556.88    578.55 o 
   4 -10   0       99.50       90.33     46.92 o 
   5 -10   0     1650.98     1628.11    149.94 o 
   6 -10   0     2853.33     2644.91    210.64 o 
   7 -10   0      125.28      153.98     94.82 o 
   8 -10   0       91.01      109.27    107.35 o 
   1  -9   0    24620.17    24845.30   1373.53 o 
   2  -9   0     1131.10     1293.36    130.67 o 
   3  -9   0     6577.88     6455.38    276.57 o 
   4  -9   0     3860.74     3912.10    198.32 o 
   5  -9   0     1961.34     1938.97    161.69 o 
   6  -9   0      158.69      224.52     82.48 o 
   7  -9   0      754.27      807.31    126.81 o 
   8  -9   0      929.84      896.93    143.96 o 
   1  -8   0     9655.77     9322.53    506.67 o 
   2  -8   0     3395.46     3577.11    229.92 o 
   3  -8   0     5026.13     5026.63    226.08 o 
   4  -8   0     5283.18     5183.29    240.33 o 
   5  -8   0     2374.54     2564.55    185.21 o 
   6  -8   0     1307.66     1393.96    139.15 o 
   7  -8   0     1377.39     1160.76    144.73 o 
   8  -8   0      194.49      208.91    107.15 o 
   1  -7   0     4090.14     4488.68    251.50 o 
   2  -7   0    39349.84    40486.79   2295.32 o 
   3  -7   0     3717.20     3567.93    173.51 o 
   4  -7   0     1227.28     1238.80     94.06 o 
   5  -7   0     3611.56     3629.14    258.25 o 
   6  -7   0     3303.11     3125.37    231.65 o 
   7  -7   0      508.70      486.62    101.76 o 
   8  -7   0       42.56       23.13     87.88 o 
   3  -6   0     4238.08     3908.70    207.27 o 
   4  -6   0    10929.62    10448.24    444.08 o 
   5  -6   0     2027.27     1892.82    111.33 o 
   6  -6   0      359.81      320.11     82.48 o 
   7  -6   0     1722.39     1644.30    162.66 o 
   8  -6   0      352.45      418.98    103.49 o 
   9  -6   0      163.59      222.32     85.35 o 
   3  -5   0     9761.00     9557.67    360.00 o 
   4  -5   0     2959.29     2672.06    113.39 o 
   5  -5   0     4059.29     3646.49    147.04 o 
   6  -5   0     1781.53     1879.42    100.30 o 
   7  -5   0      582.96      659.37     79.08 o 
   8  -5   0      692.36      679.32     90.76 o 
   9  -5   0      458.35      431.89     90.06 o 
   2  -4   0     4885.45     4847.72    276.17 o 
   3  -4   0    19477.21    20699.43    796.78 o 
   4  -4   0     3427.55     3174.05    129.44 o 
   5  -4   0     8031.83     7601.05    231.29 o 
   6  -4   0     3082.56     2781.72    106.02 o 
   7  -4   0      603.98      713.65     80.33 o 
   8  -4   0      283.59      200.08     71.55 o 
   9  -4   0       75.97       69.08     75.75 o 
   2  -3   0     6860.08     8023.97    449.23 o 
   3  -3   0    25253.71    25465.90   1004.77 o 
   4  -3   0     6145.60     5705.58    167.09 o 
   5  -3   0     3823.43     3595.06    113.62 o 
   6  -3   0      280.71      318.62     45.82 o 
   7  -3   0     1363.68     1546.52    109.94 o 
   8  -3   0     1672.96     1913.44    281.95 o 
   9  -3   0       72.23      -11.37    123.15 o 
   2  -2   0     1786.40     1947.62     90.86 o 
   3  -2   0    11380.90    11393.83    441.18 o 
   4  -2   0     8081.05     7281.76    184.80 o 
   5  -2   0     3812.56     3467.15    119.21 o 
   6  -2   0     3628.29     3654.27    146.33 o 
   7  -2   0      471.39      604.74     73.84 o 
   8  -2   0      220.82      207.22     68.20 o 
   9  -2   0       57.92       95.78    125.85 o 
   1  -1   0    15213.66    18105.63   1007.36 o 
   2  -1   0    38763.54    40861.27   1487.30 o 
   3  -1   0     4959.13     4591.49    147.35 o 
   4  -1   0     1572.41     1436.24     57.24 o 
   5  -1   0     3319.82     3267.96    111.65 o 
   6  -1   0     2902.64     2976.23    124.86 o 
   7  -1   0     1088.00     1116.38     90.89 o 
   8  -1   0      519.39      564.87    135.29 o 
   9  -1   0      668.52      709.79    160.54 o 
   1   0   0      611.15      776.09     50.49 o 
   2   0   0     1446.57     1388.59     55.78 o 
   3   0   0     6055.44     5766.45    194.08 o 
   4   0   0    16945.88    16505.43    464.45 o 
   5   0   0     2495.62     2284.77     83.98 o 
   6   0   0      184.11      130.66     36.13 o 
   7   0   0     2225.00     2210.71    238.40 o 
   8   0   0      540.40      606.50    140.88 o 
   9   0   0      173.21      287.16    140.88 o 
   2   1   0    35058.48    36347.41   1210.40 o 
   3   1   0     6227.51     5809.52    211.19 o 
   4   1   0     1459.99     1388.96     70.82 o 
   5   1   0     3214.41     3359.44    109.79 o 
   6   1   0     3111.74     3203.22    154.37 o 
   7   1   0     1007.38     1145.54    152.64 o 
   8   1   0      589.14      678.38    150.32 o 
   9   1   0      661.21      845.66    173.26 o 
   2   2   0     2604.46     2653.20    149.17 o 
   3   2   0    10554.57    10750.79    438.80 o 
   4   2   0     7257.41     6514.29    235.57 o 
   5   2   0     3937.05     3783.16    136.99 o 
   6   2   0     3780.40     3773.50    191.83 o 
   7   2   0      535.75      560.63    128.74 o 
   8   2   0      250.21      238.78    125.65 o 
   9   2   0       63.62      152.83    138.57 o 
   1   3   0    16954.41    17087.29    866.28 o 
   2   3   0     6881.61     7886.94    468.31 o 
   3   3   0    26308.86    25728.39   1009.25 o 
   4   3   0     5212.23     5018.20    263.07 o 
   5   3   0     4713.14     4759.66    195.67 o 
   6   3   0      228.28      248.17     61.68 o 
   7   3   0     1475.01     1448.30    183.47 o 
   8   3   0     1720.76     1686.32    216.23 o 
   9   3   0       80.17      151.48    146.85 o 
   1   4   0    26825.33    30926.05   1556.04 o 
   2   4   0     4697.20     4692.20    290.24 o 
   3   4   0    18971.33    19707.16    807.48 o 
   4   4   0     3058.77     3175.57    264.51 o 
   5   4   0     8036.72     7873.04    339.95 o 
   6   4   0     2936.89     2848.77    165.38 o 
   7   4   0      654.50      814.06    159.19 o 
   8   4   0      275.73      269.04    150.13 o 
   9   4   0       73.73       79.21    178.07 o 
   1   5   0    20802.73    23673.74   1202.58 o 
   2   5   0    16440.90    16522.03    932.97 o 
   3   5   0     8651.08     8252.82    767.71 o 
   4   5   0     3012.79     2922.94    153.96 o 
   5   5   0     4458.29     4376.53    211.99 o 
   6   5   0     1983.11     2253.09    143.08 o 
   7   5   0      604.33      670.86    178.46 o 
   8   5   0      689.01      701.12    201.59 o 
   9   5   0      450.81      521.12    217.00 o 
   1   6   0     3059.53     2701.18    125.30 o 
   2   6   0       37.73       42.59     36.62 o 
   3   6   0     4939.49     5166.20    216.81 o 
   4   6   0    11321.77    10704.04    594.74 o 
   5   6   0     2160.75     2166.47    263.26 o 
   6   6   0      300.40      180.12    109.08 o 
   7   6   0     1617.42     1938.40    257.28 o 
   8   6   0      314.21      -74.39    172.68 o 
   9   6   0      157.21      280.80    206.60 o 
   1   7   0     3431.07     3838.49    121.42 o 
   2   7   0    40755.49    41661.12   1282.75 o 
   3   7   0     3929.53     3751.91    245.72 o 
   4   7   0     1219.06     1182.82     84.15 o 
   5   7   0     3982.22     4163.24    447.31 o 
   6   7   0     3047.52     3138.37    188.74 o 
   7   7   0      570.72      427.26    174.03 o 
   8   7   0       42.49       24.86    166.13 o 
   0   8   0    37748.43    38893.31   1457.26 o 
   1   8   0     8944.85     8450.63    254.33 o 
   2   8   0     3040.79     3189.69    129.69 o 
   3   8   0     5002.52     5026.30    231.86 o 
   4   8   0     4889.82     4471.72    322.42 o 
   5   8   0     2104.08     2091.99    193.49 o 
   6   8   0     1338.07     1198.89    103.99 o 
   7   8   0     1330.91     1427.68    163.62 o 
   1   9   0    24722.57    24265.10    669.44 o 
   2   9   0     1247.17     1475.86     81.13 o 
   3   9   0     6191.73     6086.93    283.57 o 
   4   9   0     3530.93     3525.84    267.50 o 
   5   9   0     1842.96     1721.01    172.87 o 
   6   9   0      220.07      129.12     84.60 o 
   7   9   0      848.59     1158.06    151.09 o 
   0  10   0     3360.27     2965.15    148.06 o 
   1  10   0    17929.25    17914.02    497.99 o 
   2  10   0     3095.67     3165.50    133.11 o 
   3  10   0     8546.03     9115.62    416.18 o 
   4  10   0       53.46        9.06     62.83 o 
   5  10   0     1875.20     1595.16    166.51 o 
   6  10   0     2512.19     2412.49    222.79 o 
   7  10   0      190.36      407.80    113.32 o 
   1  11   0     8572.73     8146.88    286.56 o 
   2  11   0    10579.64    11103.39    328.44 o 
   3  11   0     3598.14     3522.73    190.08 o 
   4  11   0     2673.70     2631.61    220.28 o 
   5  11   0     1560.60     1664.92    176.92 o 
   6  11   0      866.07      902.52    138.95 o 
   7  11   0      719.12      713.26    143.38 o 
   0  12   0    26946.52    26345.03    999.39 o 
   1  12   0     1834.12     1627.77     87.57 o 
   2  12   0     1355.39     1220.72     65.83 o 
   3  12   0     2100.59     2101.51    148.97 o 
   4  12   0     6617.74     6910.23    445.38 o 
   5  12   0      704.70      870.14    133.94 o 
   6  12   0      345.70      321.65    111.01 o 
   7  12   0      854.03      869.17    154.18 o 
   1  13   0     1372.84     1415.12     86.18 o 
   2  13   0     9219.14     8712.79    264.22 o 
   3  13   0      717.34      756.87     75.01 o 
   4  13   0       70.15       69.96     80.17 o 
   5  13   0     1210.34     1314.36    166.51 o 
   6  13   0     2095.81     1971.16    210.07 o 
   7  13   0      294.73      317.80    127.58 o 
   0  14   0    15104.61    13690.53    544.54 o 
   1  14   0     3252.09     2936.46    132.39 o 
   2  14   0      280.24      308.89     55.68 o 
   3  14   0     1817.94     1844.63    111.65 o 
   4  14   0     3181.61     3172.97    273.09 o 
   5  14   0      969.47     1075.58    164.01 o 
   6  14   0      221.23      349.02    123.15 o 
   7  14   0      548.24      871.87    162.08 o 
   1  15   0     4710.31     4891.26    199.62 o 
   2  15   0     2513.91     2490.99    129.70 o 
   3  15   0     2735.91     2723.02    145.57 o 
   4  15   0     1267.39     1263.68    180.19 o 
   5  15   0     1085.67     1228.22    182.89 o 
   6  15   0      336.31      388.72    133.75 o 
   7  15   0      233.08      369.83    142.81 o 
   0  16   0      927.67      715.42     87.67 o 
   1  16   0     7430.11     7020.45    222.26 o 
   2  16   0      815.16      796.58     80.36 o 
   3  16   0     2571.66     3068.68    157.37 o 
   4  16   0       63.99       77.09    110.62 o 
   5  16   0     1186.08     1250.96    192.34 o 
   6  16   0      769.14      793.63    169.21 o 
   1  17   0     5388.98     5122.39    179.67 o 
   2  17   0      634.65      623.79     87.14 o 
   3  17   0     2375.19     2560.19    208.16 o 
   4  17   0      956.81      992.90    177.69 o 
   5  17   0      437.41      694.38    170.94 o 
   6  17   0      229.03       70.73    131.24 o 
   0  18   0     6199.20     5879.56    280.24 o 
   1  18   0      858.10      894.20     73.88 o 
   2  18   0       35.63      -48.30     56.63 o 
   3  18   0      620.07      551.10     85.29 o 
   4  18   0     1576.77     1670.32    222.40 o 
   5  18   0      299.51      209.68    141.46 o 
   6  18   0      329.32      468.51    164.01 o 
   1  19   0      446.05      433.55     65.55 o 
   2  19   0     4227.89     4310.03    177.02 o 
   3  19   0      110.00      158.28     73.57 o 
   4  19   0       34.90      -26.21    121.80 o 
   5  19   0      419.45      471.01    165.74 o 
   0  20   0     4289.21     4131.78    285.61 o 
   1  20   0      375.68      387.13     67.07 o 
   2  20   0        4.79       23.69     55.84 o 
   3  20   0      430.14      370.49     87.38 o 
   4  20   0     1111.67     1102.75    203.51 o 
   1  21   0     1098.24     1056.76     88.88 o 
   2  21   0     1067.83     1151.77     96.83 o 
   3  21   0      488.94      375.63     92.47 o 
   4  21   0      159.46      201.97    153.21 o 
   0  22   0      270.95      206.58     94.83 o 
   1  22   0      966.17      927.05     90.14 o 
   2  22   0      227.12      242.78     86.71 o 
   3  22   0      521.29      489.41     98.20 o 
   1  23   0      711.21      547.38     82.95 o 
  -1 -23   1       57.34       59.33     92.85 o 
   0 -23   1      998.72      970.10    131.56 o 
   1 -23   1       75.95      -14.92     90.92 o 
  -3 -22   1       10.64      -94.05    162.66 o 
  -2 -22   1      857.57      909.63    138.48 o 
  -1 -22   1      782.89      621.54    140.01 o 
   0 -22   1      402.92      302.44    109.27 o 
   1 -22   1      159.57       71.96     87.68 o 
   2 -22   1     1241.77     1296.58    157.28 o 
   3 -22   1       37.36      -89.81    151.48 o 
  -3 -21   1      790.10      808.08    210.84 o 
  -2 -21   1      635.19      675.87    123.53 o 
  -1 -21   1      740.34      655.15    110.11 o 
   0 -21   1     1233.40      967.77    121.62 o 
   1 -21   1      358.98      377.82    101.10 o 
   2 -21   1      387.34      295.72    103.49 o 
   3 -21   1      692.95      773.97    201.39 o 
   4 -21   1      518.41      809.24    243.41 o 
  -3 -20   1      477.11      394.89    181.16 o 
  -2 -20   1     1192.60     1130.89    201.39 o 
  -1 -20   1      352.12      312.15     89.48 o 
   0 -20   1      536.03      510.40     94.71 o 
   1 -20   1     2569.03     2510.78    180.06 o 
   2 -20   1      367.19      253.26     99.72 o 
   3 -20   1      291.21      270.20    162.27 o 
  -3 -19   1      559.46      604.95    176.53 o 
  -2 -19   1     1603.40     1441.37    201.01 o 
  -1 -19   1     3803.16     3786.20    219.45 o 
   0 -19   1      784.86      683.42     97.47 o 
   1 -19   1      323.24      246.76     81.76 o 
   2 -19   1      107.32      125.70     84.13 o 
  -4 -18   1      834.78      709.02    207.18 o 
  -3 -18   1     1498.36     1630.81    224.91 o 
  -2 -18   1     2011.67     1926.06    219.32 o 
  -1 -18   1     1309.84     1391.42    217.87 o 
   0 -18   1     1495.74     1402.93    120.99 o 
   1 -18   1     2824.63     2647.74    166.94 o 
   2 -18   1     1434.32     1420.63    133.34 o 
  -4 -17   1      729.09      870.72    200.24 o 
  -3 -17   1     3933.76     3836.51    336.11 o 
  -2 -17   1      837.38      792.86    143.58 o 
  -1 -17   1      502.36      477.76    117.56 o 
   0 -17   1     4535.80     4118.10    220.08 o 
   1 -17   1     2469.97     2322.95    151.71 o 
   2 -17   1     1405.33     1581.09    186.55 o 
   3 -17   1      831.49      917.36    171.91 o 
  -4 -16   1      487.76      574.70    172.29 o 
  -3 -16   1      103.73      191.57    118.72 o 
  -2 -16   1     4557.03     4499.47    353.45 o 
  -1 -16   1     3222.22     3047.32    272.12 o 
   0 -16   1      800.24      740.79     86.07 o 
   1 -16   1      394.05      436.10     72.19 o 
   2 -16   1     5067.89     5417.79    378.12 o 
   3 -16   1       45.33      228.38    116.98 o 
  -7 -15   1      863.58     1089.84    151.09 o 
  -4 -15   1     1246.27     1453.31    220.28 o 
  -3 -15   1     5858.11     6181.55    434.59 o 
  -2 -15   1     1834.54     1824.50    188.67 o 
  -1 -15   1     4448.73     4112.49    327.63 o 
   0 -15   1     2752.02     2455.16    153.82 o 
   1 -15   1     1228.79     1197.48    100.63 o 
   2 -15   1     1917.52     2065.78    194.65 o 
   3 -15   1     1883.76     1985.23    205.25 o 
   7 -15   1      246.03      122.19    103.49 o 
  -7 -14   1        8.11      -31.61     91.35 o 
  -4 -14   1     2770.66     2720.65    296.98 o 
  -3 -14   1     2095.80     2307.26    234.16 o 
  -2 -14   1     7332.87     7282.95    471.40 o 
  -1 -14   1     3202.58     2768.45    239.55 o 
   0 -14   1     1414.78     1307.55     97.55 o 
   1 -14   1     7003.29     6785.73    427.46 o 
   2 -14   1     2510.40     2566.28    233.96 o 
   3 -14   1      549.37      636.17    130.47 o 
   6 -14   1      548.46      611.70    116.02 o 
   7 -14   1      133.76       59.36    103.49 o 
  -7 -13   1       29.40       15.23     94.05 o 
  -6 -13   1     2031.06     1981.37    197.54 o 
  -4 -13   1     3889.47     4115.76    363.47 o 
  -3 -13   1      464.92      466.96    117.37 o 
  -2 -13   1     5462.16     5056.63    361.16 o 
  -1 -13   1    14610.77    13811.21    776.48 o 
   0 -13   1     2002.92     1689.59    154.76 o 
   1 -13   1     1331.77     1366.78    140.49 o 
   2 -13   1      289.04      293.13     85.38 o 
   3 -13   1     9373.97     9448.76    594.93 o 
   6 -13   1      140.43       90.19     88.84 o 
   7 -13   1     1200.14     1123.57    157.84 o 
  -8 -12   1      519.03      438.83    127.97 o 
  -7 -12   1       30.76      108.70     95.98 o 
  -6 -12   1     1314.12     1448.30    156.68 o 
  -4 -12   1     2422.48     2732.99    262.10 o 
  -3 -12   1     3794.00     3560.15    293.52 o 
  -2 -12   1     3643.08     3550.51    276.36 o 
  -1 -12   1     1518.40     1247.10    137.03 o 
   0 -12   1     3303.29     3125.37    213.54 o 
   1 -12   1    16956.85    16307.34    922.94 o 
   2 -12   1     3555.04     3707.77    257.86 o 
   3 -12   1      503.78      606.30    124.69 o 
   5 -12   1     3209.89     3189.74    242.25 o 
   6 -12   1      713.12      553.50    113.51 o 
   7 -12   1      243.90      292.94    104.07 o 
  -8 -11   1      315.31      186.55    110.81 o 
  -7 -11   1     1581.10     1349.05    163.43 o 
  -6 -11   1      784.31      850.29    129.12 o 
  -5 -11   1      750.69      851.64    106.58 o 
  -4 -11   1     1298.62     1403.40    206.79 o 
  -3 -11   1     7807.34     7726.41    513.60 o 
  -2 -11   1     6259.49     6644.66    400.28 o 
  -1 -11   1    10378.29    10261.66    590.11 o 
   0 -11   1     9650.72     8616.20    538.46 o 
   1 -11   1     1576.57     1468.54    130.67 o 
   2 -11   1     4912.76     4838.28    319.34 o 
   3 -11   1     3724.11     3961.40    286.00 o 
   4 -11   1     5126.59     4530.69    309.90 o 
   5 -11   1      712.26      526.32     93.66 o 
   6 -11   1      180.55      191.37     86.92 o 
   7 -11   1      926.66      966.11    139.34 o 
   8 -11   1      434.40      452.90    128.93 o 
  -8 -10   1       26.74       17.34     93.47 o 
  -7 -10   1        8.55      -75.16     78.82 o 
  -6 -10   1      171.26       55.70     83.06 o 
  -5 -10   1     5907.95     5835.59    293.45 o 
  -4 -10   1      627.73      869.37    173.64 o 
  -3 -10   1      550.45      687.63    117.56 o 
  -2 -10   1    14038.03    14649.16    826.58 o 
  -1 -10   1    15953.58    15997.06    919.28 o 
   0 -10   1     8190.13     7626.38    463.11 o 
   1 -10   1     1146.08     1149.59    106.77 o 
   2 -10   1    15310.33    15078.36    879.20 o 
   3 -10   1      434.36      556.65     57.67 o 
   4 -10   1     1877.95     1904.09    153.41 o 
   5 -10   1       41.77        2.14     42.46 o 
   6 -10   1     3835.53     4116.15    284.26 o 
   7 -10   1      363.41      398.93    107.15 o 
   8 -10   1      188.35      230.30    113.51 o 
  -8  -9   1       62.72       -4.82     92.89 o 
  -7  -9   1     2304.91     2555.88    222.59 o 
  -6  -9   1      300.89      294.09     88.07 o 
  -5  -9   1      443.66      590.89     76.89 o 
  -4  -9   1     3675.97     3540.95    191.20 o 
  -3  -9   1    14727.95    14514.45    853.56 o 
  -2  -9   1     6709.41     6549.07    404.33 o 
  -1  -9   1     3618.24     3710.86    255.93 o 
   0  -9   1    34144.74    34992.67   1948.03 o 
   1  -9   1     2843.31     2653.97    203.32 o 
   2  -9   1     6001.06     5925.61    352.68 o 
   3  -9   1      920.47      993.75     78.60 o 
   4  -9   1    10691.20    11053.94    639.07 o 
   5  -9   1     1090.90     1089.20     83.93 o 
   6  -9   1      437.43      329.55     91.16 o 
   7  -9   1      390.41      416.66    107.35 o 
   8  -9   1      708.80      698.81    131.63 o 
  -8  -8   1      440.90      362.51    106.96 o 
  -7  -8   1       19.32       50.69     82.48 o 
  -6  -8   1     1338.85     1331.32    135.48 o 
  -5  -8   1     4555.11     4467.76    225.37 o 
  -4  -8   1     4210.61     3775.09    201.26 o 
  -3  -8   1     5521.24     5326.38    241.79 o 
  -2  -8   1     8035.09     8337.53    521.12 o 
  -1  -8   1     8396.83     8268.15    464.27 o 
   0  -8   1     8943.05     8669.39    461.76 o 
   1  -8   1    17882.99    18081.15   1054.38 o 
   2  -8   1    10540.36    11229.51    658.34 o 
   3  -8   1     1117.41     1217.17    106.29 o 
   4  -8   1     1546.86     1476.44    128.16 o 
   5  -8   1     3673.94     3534.09    174.69 o 
   6  -8   1     1608.04     1477.98    151.29 o 
   7  -8   1      481.28      401.44    107.15 o 
   8  -8   1      500.53      535.96    120.45 o 
  -9  -7   1       35.59      -70.92     95.59 o 
  -8  -7   1      805.48      616.13    119.10 o 
  -7  -7   1      232.01      126.81     82.68 o 
  -6  -7   1     3493.92     3545.12    244.56 o 
  -5  -7   1      925.62     1113.17    164.20 o 
  -4  -7   1     4936.00     4827.85    486.14 o 
  -3  -7   1     4198.20     4523.03    204.05 o 
  -2  -7   1    13840.12    13449.08    793.63 o 
  -1  -7   1    41563.48    40925.42   2397.65 o 
   0  -7   1     6847.59     6930.47    425.53 o 
   3  -7   1    20544.44    20216.69    821.34 o 
   4  -7   1     2063.09     1988.16    120.44 o 
   5  -7   1     1052.54     1054.02     84.68 o 
   6  -7   1      970.43      916.78    118.14 o 
   7  -7   1     2260.95     2710.82    227.99 o 
   8  -7   1      121.53      243.21    100.41 o 
  -9  -6   1       81.32       78.44     76.56 o 
  -8  -6   1      827.73      786.59     92.73 o 
  -7  -6   1      102.23       51.65     76.32 o 
  -6  -6   1     3659.94     3361.45    248.03 o 
  -5  -6   1      825.87      867.50     91.16 o 
  -4  -6   1     8848.58     8994.93    372.60 o 
  -3  -6   1     8284.85     8442.08    356.39 o 
  -2  -6   1    17755.45    19911.24   1109.31 o 
   2  -6   1     1537.92     1687.28    106.38 o 
   3  -6   1     7822.26     8031.48    430.15 o 
   4  -6   1      472.08      466.13     42.16 o 
   5  -6   1     9289.89     8651.69    365.63 o 
   6  -6   1      214.48      188.67     77.86 o 
   7  -6   1      593.37      709.22    112.93 o 
   8  -6   1      664.46      769.15    129.51 o 
  -9  -5   1       30.90       55.83     74.66 o 
  -8  -5   1      529.09      592.64     85.57 o 
  -7  -5   1     1567.82     1556.65    114.95 o 
  -6  -5   1     1957.61     1976.59    104.70 o 
  -5  -5   1     2107.14     2260.52    106.49 o 
  -4  -5   1    10870.60    11313.76    368.52 o 
  -3  -5   1    14676.72    14270.44    599.07 o 
   2  -5   1     3114.18     3370.12    229.34 o 
   3  -5   1    27325.68    26682.52   1566.83 o 
   4  -5   1     8767.15     7857.43    320.95 o 
   5  -5   1     2230.46     1942.16    108.82 o 
   6  -5   1      595.16      436.13     88.27 o 
   7  -5   1     1916.37     2129.77    187.33 o 
   8  -5   1      560.57      555.63     90.25 o 
   9  -5   1      126.63      212.98     92.80 o 
  -9  -4   1      804.05      985.63    140.40 o 
  -8  -4   1      187.11      143.48     66.27 o 
  -7  -4   1        8.07       70.47     54.15 o 
  -6  -4   1      875.42      811.01     54.10 o 
  -5  -4   1    13699.71    12741.60    439.31 o 
  -4  -4   1     3385.60     3599.22    143.52 o 
  -3  -4   1     2443.41     2252.67     86.61 o 
   2  -4   1    20628.46    20358.54   1057.66 o 
   3  -4   1       66.42       92.95     18.34 o 
   4  -4   1     2828.12     2798.42    110.18 o 
   5  -4   1     1439.63     1367.01     66.24 o 
   6  -4   1     5787.84     5417.45    202.15 o 
   7  -4   1      429.78      432.04     72.99 o 
   8  -4   1      319.27      415.67    122.96 o 
   9  -4   1      228.51      225.29    145.31 o 
  -9  -3   1        3.78      -37.97    115.44 o 
  -8  -3   1        5.15      -24.42     59.46 o 
  -7  -3   1     5290.04     5138.55    247.32 o 
  -6  -3   1      294.01      327.72     44.55 o 
  -5  -3   1      469.82      480.76     38.73 o 
  -4  -3   1     4742.68     4616.12    159.32 o 
  -3  -3   1    42499.59    42463.85   1610.83 o 
  -2  -3   1    13857.17    15160.26    900.20 o 
   2  -3   1    18021.82    17977.08    935.09 o 
   3  -3   1      713.61      686.58     38.25 o 
   4  -3   1    18187.36    17391.10    577.40 o 
   5  -3   1      492.61      520.52     45.13 o 
   6  -3   1      501.72      604.27     94.01 o 
   7  -3   1      463.43      457.78     71.03 o 
   8  -3   1     1211.43     1379.05    143.10 o 
   9  -3   1      423.16      487.39    155.33 o 
  -9  -2   1      659.82      566.41    150.52 o 
  -8  -2   1      371.54      509.13    113.80 o 
  -7  -2   1      177.81      153.31     55.89 o 
  -6  -2   1     1486.94     1415.12     69.30 o 
  -5  -2   1    10935.09    10322.77    274.04 o 
  -4  -2   1     4134.57     3550.84    133.98 o 
  -3  -2   1     2497.56     2093.18     92.86 o 
  -2  -2   1   168453.50   191659.44  10193.24 o 
  -1  -2   1    25519.04    28441.95   1119.09 o 
   0  -2   1    16319.85    17327.80   1048.98 o 
   1  -2   1    43203.27    48939.94   2645.30 o 
   2  -2   1    33028.61    35077.35   1073.25 o 
   3  -2   1      893.91      954.31     48.69 o 
   4  -2   1     1948.11     1774.39    122.24 o 
   5  -2   1     4447.81     4155.67    153.00 o 
   6  -2   1     5679.31     5804.87    226.79 o 
   7  -2   1      677.99      736.90     80.84 o 
   8  -2   1      458.96      350.18    127.77 o 
   9  -2   1      224.62      263.07    140.88 o 
  -9  -1   1       37.50       -8.48    119.68 o 
  -8  -1   1     1240.63     1416.15    107.36 o 
  -7  -1   1     1571.33     1833.96     92.83 o 
  -6  -1   1     4054.59     3975.51    136.14 o 
  -5  -1   1     1000.13     1006.69     50.19 o 
  -4  -1   1     7233.74     6701.98    170.40 o 
  -3  -1   1     4138.23     3990.07    203.27 o 
  -2  -1   1    92054.30   102591.36   5257.64 o 
   0  -1   1     9693.15    11292.77    459.79 o 
   1  -1   1     8668.48    10412.61    405.28 o 
   2  -1   1     2138.17     2037.33     74.57 o 
   3  -1   1    19289.19    18846.68    615.56 o 
   4  -1   1     2983.55     2793.49    110.28 o 
   5  -1   1     1817.24     1752.72     81.84 o 
   6  -1   1     1051.70     1088.20     65.68 o 
   7  -1   1     2266.54     2623.50    149.02 o 
   8  -1   1      361.47      295.64    123.53 o 
   9  -1   1      162.29      -96.17    126.23 o 
  -9   0   1        6.43      -23.32    117.17 o 
  -8   0   1     1087.54     1069.41    158.22 o 
  -7   0   1       88.57      121.20     53.59 o 
  -6   0   1     3227.19     3151.24    111.98 o 
  -5   0   1      125.10      108.35     26.21 o 
  -4   0   1    14604.78    13752.90    390.20 o 
  -3   0   1    17207.20    17546.26    565.17 o 
  -2   0   1    47852.39    52722.84   1663.05 o 
   1   0   1    68682.09    74549.21   2919.55 o 
   2   0   1       55.53       88.94     13.88 o 
   3   0   1      378.77      355.34     27.22 o 
   4   0   1       70.37       61.57     22.88 o 
   5   0   1    10840.25     9806.37    285.61 o 
   6   0   1      228.79      207.23     37.19 o 
   7   0   1      585.42      497.80    122.19 o 
   8   0   1      711.57      754.12    148.59 o 
   9   0   1      470.75      444.99    158.42 o 
  -9   1   1       16.17      -71.69    123.73 o 
  -8   1   1     1228.84     1172.71    175.38 o 
  -7   1   1     1685.50     1717.15    184.24 o 
  -6   1   1     4086.85     4127.44    134.67 o 
  -5   1   1      914.54      893.30     47.65 o 
  -4   1   1     6214.11     5960.10    187.99 o 
  -3   1   1     5465.90     5537.42    167.84 o 
  -2   1   1    86856.34    94367.27   3050.81 o 
   0   1   1    10073.50    11883.37    459.04 o 
   1   1   1     7834.40     9794.12    573.15 o 
   3   1   1    19766.23    19405.59    614.38 o 
   4   1   1     3167.02     2980.33     94.22 o 
   5   1   1     1771.67     1730.27     67.30 o 
   6   1   1      941.81     1023.35    135.48 o 
   7   1   1     2411.90     2623.71    237.43 o 
   8   1   1      378.54      352.68    132.79 o 
   9   1   1      154.04      361.35    154.37 o 
  -9   2   1      727.75      812.32    178.07 o 
  -8   2   1      358.87      328.98    131.24 o 
  -7   2   1      182.06       12.72     94.05 o 
  -6   2   1     1526.17     1591.65    113.60 o 
  -5   2   1    10964.75    10718.00    303.75 o 
  -4   2   1     4088.27     3557.35    111.95 o 
  -3   2   1     2129.69     1729.37     67.51 o 
  -2   2   1   168362.66   185744.16   5955.58 o 
   0   2   1    19475.03    20281.84   1050.14 o 
   1   2   1    43488.96    46405.27   2377.22 o 
   2   2   1    28813.99    28894.57   1847.04 o 
   3   2   1     1073.33     1398.77    108.50 o 
   4   2   1     2151.40     1941.07    132.59 o 
   5   2   1     4159.35     3988.11    222.11 o 
   6   2   1     5659.96     5982.66    395.85 o 
   7   2   1      695.46      936.24    150.32 o 
   8   2   1      475.49      424.18    141.46 o 
   9   2   1      239.20      319.73    157.65 o 
  -9   3   1        3.56      -91.93    138.57 o 
  -8   3   1        0.89      -50.88    121.03 o 
  -7   3   1     5666.82     5769.13    389.30 o 
  -6   3   1      276.94      220.51     63.97 o 
  -5   3   1      535.92      536.84    139.34 o 
  -4   3   1     3522.64     3277.23    275.98 o 
  -3   3   1    41736.36    40426.60   1619.61 o 
  -2   3   1    17643.26    17306.03    905.41 o 
   0   3   1    27119.77    31134.39   1723.90 o 
   1   3   1     3556.62     3254.11    192.34 o 
   2   3   1    16300.58    15623.18    954.74 o 
   3   3   1      760.94      765.09     64.95 o 
   4   3   1    18852.76    18407.25    714.57 o 
   5   3   1      289.60      289.95     52.91 o 
   6   3   1      648.51      867.44    136.83 o 
   7   3   1      461.38      427.65    132.40 o 
   8   3   1     1244.53     1569.72    212.57 o 
   9   3   1      421.80      399.32    171.14 o 
  -9   4   1      793.61      898.85    215.08 o 
  -8   4   1      198.03       78.05    134.33 o 
  -7   4   1        8.71       40.21     74.78 o 
  -6   4   1      844.09      908.95     92.72 o 
  -5   4   1    13577.38    13938.43    551.23 o 
  -4   4   1     4028.07     3998.98    183.15 o 
  -3   4   1     1952.87     1665.96    109.07 o 
  -1   4   1    18139.17    19986.59   1011.40 o 
   0   4   1    10017.59    10946.21    618.44 o 
   1   4   1    14197.66    16020.19    824.08 o 
   2   4   1    19421.71    17756.99   1071.73 o 
   3   4   1      113.04      168.24     36.39 o 
   4   4   1     3140.14     2968.30    263.35 o 
   5   4   1     2163.31     2075.54    168.25 o 
   6   4   1     5797.73     5551.16    392.96 o 
   7   4   1      420.77      438.06    143.00 o 
   8   4   1      299.32      361.35    163.62 o 
   9   4   1      231.37      149.55    175.57 o 
  -9   5   1       25.29       18.89    184.82 o 
  -8   5   1      473.72      487.39    185.21 o 
  -7   5   1     1760.49     1966.64    147.18 o 
  -6   5   1     1999.35     2135.07    142.51 o 
  -5   5   1     2209.20     2329.51    145.39 o 
  -4   5   1     9932.71    10081.23    455.26 o 
  -3   5   1    14558.88    14270.34    773.97 o 
  -2   5   1     9023.72     9178.95    533.65 o 
  -1   5   1    13805.19    15199.77    780.14 o 
   0   5   1    22411.29    24561.61   1365.63 o 
   1   5   1     2669.84     3191.66    199.66 o 
   2   5   1     3851.23     4207.48    168.74 o 
   3   5   1    29932.88    29315.04   1125.96 o 
   4   5   1     7859.85     7336.17    335.53 o 
   5   5   1     1995.82     1786.62    125.30 o 
   6   5   1      531.68      531.95     77.30 o 
   7   5   1     1881.15     2265.25    267.11 o 
   8   5   1      599.10      552.15    195.03 o 
   9   5   1      162.17     -141.07    170.75 o 
  -9   6   1       74.58      130.67    207.75 o 
  -8   6   1      862.85      886.71    224.14 o 
  -7   6   1       75.94       -8.21     74.50 o 
  -6   6   1     3577.54     3758.14    210.87 o 
  -5   6   1      877.38      802.02     89.83 o 
  -4   6   1     8999.63     8101.37    626.63 o 
  -3   6   1     7642.28     8087.57    496.64 o 
  -2   6   1    17427.51    19328.92    780.51 o 
  -1   6   1     3065.72     2594.79     96.01 o 
   0   6   1     3993.79     4180.38    175.81 o 
   1   6   1    43669.05    46703.42   1731.85 o 
   2   6   1     1168.73     1332.05     87.20 o 
   3   6   1     6891.43     6984.37    309.60 o 
   4   6   1      306.53      311.26     78.82 o 
   5   6   1     8943.95     8664.65    495.49 o 
   6   6   1      281.48      189.38     66.76 o 
   7   6   1      619.24      467.35    183.28 o 
   8   6   1      679.16      627.69    209.87 o 
  -8   7   1      805.43      954.17    221.05 o 
  -7   7   1      240.29      161.00     80.13 o 
  -6   7   1     3414.68     3288.46    263.26 o 
  -5   7   1      724.15      773.56     83.10 o 
  -4   7   1     4489.54     4621.66    315.49 o 
  -3   7   1     3998.77     4125.02    287.16 o 
  -2   7   1    14431.51    13799.93    442.73 o 
  -1   7   1    42708.29    43932.84   1168.71 o 
   0   7   1     7318.73     7323.91    239.77 o 
   1   7   1     1842.46     2070.65    109.02 o 
   2   7   1     2322.28     2228.83    120.39 o 
   3   7   1    21493.41    21134.63   1166.93 o 
   4   7   1     2152.47     2084.32    120.06 o 
   5   7   1     1296.83     1416.75    104.05 o 
   6   7   1      995.79      989.36    228.47 o 
   7   7   1     2357.53     3035.75    304.31 o 
   8   7   1      157.25      232.62    180.77 o 
  -7   8   1       21.99      134.13     97.32 o 
  -6   8   1     1001.22     1216.46    151.09 o 
  -5   8   1     4409.20     4397.72    313.56 o 
  -4   8   1     4284.90     4072.79    277.52 o 
  -3   8   1     5536.49     5552.31    348.63 o 
  -2   8   1     8814.30     8788.11    293.46 o 
  -1   8   1     7706.14     7601.03    259.51 o 
   0   8   1     7771.61     7395.71    256.62 o 
   1   8   1    18606.46    18982.82    595.66 o 
   2   8   1    10535.22    11347.82    373.83 o 
   3   8   1     1163.87     1140.45     82.98 o 
   4   8   1     1335.60     1322.07    136.25 o 
   5   8   1     3721.19     3558.66    180.04 o 
   6   8   1     1693.06     1610.58    119.12 o 
   7   8   1      449.79      351.52    142.23 o 
  -7   9   1     2296.07     2955.19    254.78 o 
  -6   9   1      306.81      367.52    106.00 o 
  -5   9   1      367.63      375.61     96.17 o 
  -4   9   1     3693.29     3707.97    263.45 o 
  -3   9   1    14140.85    14152.54    593.26 o 
  -2   9   1     6384.96     6384.59    227.23 o 
  -1   9   1     3962.19     3957.11    126.52 o 
   0   9   1    34145.35    34854.71   1087.51 o 
   1   9   1     3265.77     3197.10    122.92 o 
   2   9   1     5690.19     5469.03    202.95 o 
   3   9   1     1259.00     1334.00     90.16 o 
   4   9   1    10777.59    10975.89    662.00 o 
   5   9   1     1188.96     1027.01    128.16 o 
   6   9   1      426.50      371.57     91.74 o 
  -7  10   1       11.89      -41.05     94.43 o 
  -6  10   1      200.14      316.06    103.88 o 
  -5  10   1     5969.17     6413.20    413.58 o 
  -4  10   1      427.20      613.82    107.15 o 
  -3  10   1      526.90      531.95     68.98 o 
  -2  10   1    14159.61    13972.97    399.87 o 
  -1  10   1    15270.30    15966.80    447.82 o 
   0  10   1     7923.95     7647.94    224.85 o 
   1  10   1      874.08      972.61     62.06 o 
   2  10   1    15208.53    15338.34    498.71 o 
   3  10   1      421.89      508.52     66.19 o 
   4  10   1     1849.70     1894.07    175.38 o 
   5  10   1      106.94       86.15     73.43 o 
   6  10   1     3773.52     3736.68    291.20 o 
  -7  11   1     1517.93     1951.69    207.75 o 
  -6  11   1      871.52     1293.55    160.34 o 
  -5  11   1      713.46      844.51    132.21 o 
  -4  11   1     1777.78     1881.73    178.07 o 
  -3  11   1     7792.22     8092.46    359.00 o 
  -2  11   1     5904.82     6007.80    191.65 o 
  -1  11   1     9793.43     9691.45    285.53 o 
   0  11   1     9729.34     9096.40    262.32 o 
   1  11   1     1411.36     1393.66     78.43 o 
   2  11   1     5005.92     4747.74    185.58 o 
   3  11   1     3378.73     3600.35    192.45 o 
   4  11   1     5111.21     5530.34    347.09 o 
   5  11   1      724.12      628.27    110.04 o 
   6  11   1      170.09      128.55     85.76 o 
  -8  12   1      542.97      550.41    157.65 o 
  -7  12   1       45.25      -72.27     99.83 o 
  -6  12   1     1230.81     1324.38    176.53 o 
  -5  12   1      550.69      587.80    121.80 o 
  -4  12   1     2037.69     1931.65    200.62 o 
  -3  12   1     4035.81     3897.05    203.81 o 
  -2  12   1     3944.73     4005.22    172.94 o 
  -1  12   1     1809.12     1463.39     83.30 o 
   0  12   1     2941.78     2704.81    104.68 o 
   1  12   1    16143.50    15770.54    522.38 o 
   2  12   1     3362.00     3370.19    149.26 o 
   3  12   1      625.58      771.42     72.53 o 
   4  12   1     1313.77     1360.81    157.84 o 
   5  12   1     3618.77     3837.09    280.22 o 
   6  12   1      644.69      672.02    127.97 o 
   7  12   1      246.23      118.91    105.42 o 
  -7  13   1       27.47      111.20    116.60 o 
  -6  13   1     1986.24     2221.50    226.26 o 
  -5  13   1      537.70      671.25    135.68 o 
  -4  13   1     4179.02     4371.70    323.97 o 
  -3  13   1      305.06      301.23     69.56 o 
  -2  13   1     5706.40     5358.28    176.80 o 
  -1  13   1    13565.20    12701.46    433.78 o 
   0  13   1     1754.30     1631.91     78.71 o 
   1  13   1     1425.17     1455.94     86.53 o 
   2  13   1      205.98      213.75     49.31 o 
   3  13   1     8687.59     9262.05    336.47 o 
   4  13   1       69.13      158.03     92.31 o 
   5  13   1      857.10      963.42    145.31 o 
   6  13   1      129.99       46.25     95.98 o 
   7  13   1     1289.55     1514.99    189.64 o 
  -7  14   1       10.27      -29.68    111.39 o 
  -6  14   1      893.80      896.35    162.66 o 
  -5  14   1     1384.69     1466.03    189.64 o 
  -4  14   1     2912.83     3273.68    198.63 o 
  -3  14   1     2418.16     2520.39    222.69 o 
  -2  14   1     7211.80     7176.17    271.37 o 
  -1  14   1     3489.85     3192.97    140.57 o 
   0  14   1     1314.47     1215.49     70.22 o 
   1  14   1     6969.96     6522.60    245.73 o 
   2  14   1     3004.14     3002.96    141.57 o 
   3  14   1      669.01      532.73     72.01 o 
   4  14   1      326.51      435.36    116.98 o 
   5  14   1     3320.05     3429.87    291.97 o 
   6  14   1      484.44      427.65    131.24 o 
   7  14   1      144.76      333.60    127.97 o 
  -7  15   1      827.31      813.48    178.65 o 
  -6  15   1      321.32      158.61    123.53 o 
  -5  15   1       84.23       22.55    104.26 o 
  -4  15   1     1094.78     1271.75    131.68 o 
  -3  15   1     6009.26     5900.34    239.45 o 
  -2  15   1     1750.89     1796.77    108.20 o 
  -1  15   1     5140.81     4943.06    193.06 o 
   0  15   1     3167.42     2989.46    115.85 o 
   1  15   1     1209.14     1275.81     74.99 o 
   2  15   1     1702.26     1728.62    108.99 o 
   3  15   1     1593.78     1526.99    108.51 o 
   4  15   1     3945.95     3933.26    320.50 o 
   5  15   1      177.33      100.41    108.50 o 
   6  15   1      184.23      225.68    126.23 o 
   7  15   1      257.64      377.16    141.46 o 
  -6  16   1      118.30      233.19    137.80 o 
  -5  16   1     2399.57     2897.76    288.89 o 
  -4  16   1      408.95      333.83     97.07 o 
  -3  16   1       82.20       43.82     56.50 o 
  -2  16   1     4978.72     4941.13    203.85 o 
  -1  16   1     3870.13     3755.01    142.17 o 
   0  16   1     1021.55      989.28     68.80 o 
   1  16   1      352.12      425.51     53.50 o 
   2  16   1     5168.61     5128.46    215.83 o 
   3  16   1       33.25      -17.86     55.19 o 
   4  16   1      935.67      873.99    155.33 o 
   5  16   1       37.55       24.09    103.11 o 
   6  16   1     1213.65     1367.55    197.93 o 
  -6  17   1      132.03      171.72    140.69 o 
  -5  17   1      112.07      146.47    134.13 o 
  -4  17   1      676.36      685.38    117.94 o 
  -3  17   1     3902.81     3914.82    185.66 o 
  -2  17   1      879.33      806.67     82.53 o 
  -1  17   1      456.16      522.90     60.36 o 
   0  17   1     4486.74     4273.09    157.32 o 
   1  17   1     2290.74     2239.35    111.51 o 
   2  17   1     1494.86     1527.72    108.58 o 
   3  17   1      860.77      878.62     93.81 o 
   4  17   1     1918.19     2069.45    235.51 o 
   5  17   1       72.06      -19.66    112.74 o 
   6  17   1       97.53       10.02    121.61 o 
  -6  18   1      405.70      443.65    168.44 o 
  -5  18   1      791.66      772.81    177.11 o 
  -4  18   1      877.37     1068.38    141.94 o 
  -3  18   1     1698.68     1520.72    117.43 o 
  -2  18   1     2051.74     1975.88    124.62 o 
  -1  18   1     1617.84     1522.01     92.35 o 
   0  18   1     1520.41     1518.49     89.80 o 
   1  18   1     2416.08     2277.62    135.13 o 
   2  18   1     1530.64     1368.22    107.82 o 
   3  18   1      164.76      139.92    123.05 o 
   4  18   1      126.63      147.05    124.31 o 
   5  18   1      832.34     1123.95    193.88 o 
  -5  19   1      253.63      339.38    158.61 o 
  -4  19   1      514.27      418.40    151.29 o 
  -3  19   1      620.21      659.99     90.83 o 
  -2  19   1     1526.25     1584.61    116.18 o 
  -1  19   1     3794.15     3748.61    186.76 o 
   0  19   1      793.10      745.66     73.86 o 
   1  19   1      303.78      377.16     62.70 o 
   2  19   1      105.30       99.13     68.62 o 
   3  19   1     1878.03     2131.77    211.90 o 
   4  19   1       33.51     -109.47    109.47 o 
   5  19   1      191.99      175.38    138.95 o 
  -5  20   1       19.73       -5.20    135.48 o 
  -4  20   1      656.20      764.33    181.74 o 
  -3  20   1      601.45      620.70     95.60 o 
  -2  20   1     1269.53     1342.37     98.38 o 
  -1  20   1      388.84      359.28     65.83 o 
   0  20   1      487.62      514.31    107.48 o 
   1  20   1     2531.20     2590.60    127.76 o 
   2  20   1      421.20      428.26     70.01 o 
   3  20   1      223.85      115.60     99.43 o 
   4  20   1       13.32       71.50    133.94 o 
  -4  21   1      639.78      619.79    180.97 o 
  -3  21   1      700.45      628.49    130.67 o 
  -2  21   1      682.85      609.26     80.72 o 
  -1  21   1      734.11      699.61     80.51 o 
   0  21   1     1240.77     1086.98     90.52 o 
   1  21   1      357.67      312.40     67.32 o 
   2  21   1      380.86      433.97     74.13 o 
   3  21   1      650.89      589.60    126.78 o 
   4  21   1      519.71      766.45    199.08 o 
  -3  22   1       22.34       23.23     82.95 o 
  -2  22   1      764.95      833.88     91.31 o 
  -1  22   1      728.68      810.08     86.03 o 
   0  22   1      368.38      451.60     76.26 o 
   1  22   1      167.09      178.64     66.96 o 
   2  22   1     1341.66     1466.04    108.68 o 
   3  22   1       45.36       63.55     81.73 o 
  -1  23   1       66.08       63.23     66.90 o 
   0  23   1      956.07      927.18     95.62 o 
   1  23   1       72.20       63.01     68.27 o 
  -1 -23   2       67.76       33.59     89.09 o 
   0 -23   2      224.96      210.84    101.02 o 
   1 -23   2      631.92      618.92    124.90 o 
  -3 -22   2       98.49      -52.81    169.02 o 
  -2 -22   2      174.03      124.86    101.70 o 
  -1 -22   2      430.22      199.30     95.09 o 
   0 -22   2     1225.17     1141.44    193.49 o 
   1 -22   2       65.29      -10.01     88.49 o 
   2 -22   2      191.55      355.57    157.26 o 
  -4 -21   2      231.59       59.74    189.83 o 
  -3 -21   2      172.44      264.61    175.38 o 
  -2 -21   2     1134.73     1041.47    196.00 o 
  -1 -21   2      826.96      715.61    114.41 o 
   0 -21   2      425.41      283.05     91.89 o 
   1 -21   2      585.70      555.74    110.41 o 
   2 -21   2      633.81      660.46    169.21 o 
   3 -21   2       73.47      -17.73    148.97 o 
  -4 -20   2      206.49      160.15    183.66 o 
  -3 -20   2     1932.92     1826.42    259.02 o 
  -2 -20   2      238.71      191.76    133.94 o 
  -1 -20   2      731.46      673.39    155.82 o 
   0 -20   2      574.57      564.35     96.61 o 
   1 -20   2     1405.12     1460.12    137.77 o 
   2 -20   2     1086.36     1043.21    132.02 o 
   3 -20   2      117.26      222.40    151.29 o 
   4 -20   2      590.67      922.17    225.29 o 
  -4 -19   2       50.62       64.56    166.90 o 
  -3 -19   2      348.60      313.37    161.89 o 
  -2 -19   2      177.80      231.84    129.32 o 
  -1 -19   2     3436.91     3585.01    303.15 o 
   0 -19   2     1440.78     1314.37    126.97 o 
   1 -19   2      301.69      304.06     86.37 o 
   2 -19   2      544.06      376.17     97.18 o 
   3 -19   2      769.64      751.04    172.29 o 
  -4 -18   2     1099.81     1225.71    235.51 o 
  -3 -18   2     2400.82     2504.42    278.29 o 
  -2 -18   2      208.66      307.01    127.39 o 
  -1 -18   2      569.05      628.66    136.45 o 
   0 -18   2     1440.46     1337.61    120.26 o 
   1 -18   2     1329.10     1266.68    118.47 o 
   2 -18   2     1292.73     1579.56    137.36 o 
   3 -18   2      443.83      479.88    149.17 o 
  -4 -17   2      555.39      604.18    187.33 o 
  -3 -17   2      588.85      624.42    157.45 o 
  -2 -17   2     4131.62     3964.48    325.70 o 
  -1 -17   2     1219.35     1248.26    158.42 o 
   0 -17   2      334.50      342.50     71.98 o 
   1 -17   2     1452.57     1486.05    121.48 o 
   2 -17   2     1879.82     1824.28    143.08 o 
  -4 -16   2     5487.90     5977.26    479.11 o 
  -3 -16   2       26.32       26.02    107.54 o 
  -2 -16   2     1094.41     1085.41    165.55 o 
  -1 -16   2     1420.36     1211.83    149.55 o 
   0 -16   2     5239.10     4691.15    236.56 o 
   1 -16   2      490.72      428.17     72.54 o 
   2 -16   2      850.43      636.17     92.39 o 
  -5 -15   2     1154.50     1392.03    259.21 o 
  -4 -15   2      432.39      421.29    156.30 o 
  -3 -15   2     1470.75     1597.47    196.77 o 
  -2 -15   2     4966.29     5283.47    354.22 o 
  -1 -15   2     4350.39     3747.47    306.62 o 
   0 -15   2     1194.08     1120.10    140.30 o 
   1 -15   2     2191.02     2111.52    132.32 o 
   2 -15   2     2295.18     2303.02    227.99 o 
   6 -15   2      286.61      198.70     98.67 o 
  -7 -14   2      610.96      602.83    132.21 o 
  -5 -14   2      903.66      762.21    216.23 o 
  -4 -14   2     2762.51     2652.62    293.90 o 
  -3 -14   2     4953.71     4790.29    397.58 o 
  -2 -14   2      399.76      534.03    109.27 o 
  -1 -14   2     1149.02     1262.33    146.66 o 
   0 -14   2     2998.41     2585.36    219.12 o 
   1 -14   2     4181.79     4002.14    244.37 o 
   2 -14   2     6179.28     6315.49    396.24 o 
   6 -14   2      932.75      962.45    136.64 o 
   7 -14   2      399.44      403.37    123.92 o 
  -7 -13   2      300.34      290.62    115.44 o 
  -5 -13   2     4504.88     3919.57    418.40 o 
  -4 -13   2      395.26      345.55    148.59 o 
  -3 -13   2     5406.07     5035.05    376.19 o 
  -2 -13   2      128.61       92.51     81.14 o 
  -1 -13   2    10435.19    10773.34    600.14 o 
   0 -13   2     6296.91     6121.03    407.99 o 
   1 -13   2     1249.50     1267.45     91.03 o 
   2 -13   2     1346.21     1522.31    151.86 o 
   5 -13   2      170.43      197.73     85.38 o 
   6 -13   2      857.47      747.37    124.11 o 
   7 -13   2        4.34      -27.37    100.41 o 
  -8 -12   2      116.05      156.10    113.13 o 
  -7 -12   2     1163.99     1418.82    166.32 o 
  -6 -12   2      385.77      406.45    105.61 o 
  -5 -12   2     1160.54     1202.97    237.05 o 
  -4 -12   2     2635.76     2914.15    289.85 o 
  -3 -12   2    15331.72    15198.42    924.10 o 
  -2 -12   2     1242.86     1454.86    149.74 o 
  -1 -12   2     3581.81     3748.63    268.27 o 
   0 -12   2     1829.67     1856.68    162.46 o 
   1 -12   2     8375.77     7832.25    332.91 o 
   2 -12   2     5120.76     5403.92    357.50 o 
   3 -12   2     2646.83     2524.08    220.86 o 
   4 -12   2     2377.93     2063.28    164.01 o 
   5 -12   2      551.07      528.06    103.11 o 
   6 -12   2     2135.25     2298.98    208.14 o 
   7 -12   2      271.89      233.19    110.24 o 
  -8 -11   2      175.14      203.71    114.28 o 
  -7 -11   2      227.76       80.36     94.24 o 
  -6 -11   2     1661.06     1755.31    178.27 o 
  -5 -11   2     1829.55     1574.15    254.20 o 
  -4 -11   2      653.22      613.63    160.73 o 
  -3 -11   2     1726.59     2262.75    204.29 o 
  -2 -11   2    13853.29    13454.10    830.25 o 
  -1 -11   2     8249.66     8261.59    476.41 o 
   0 -11   2     4429.92     3774.65    248.23 o 
   1 -11   2     5597.46     5491.03    370.41 o 
   2 -11   2     6641.78     7090.81    430.54 o 
   3 -11   2     1090.07      994.64    139.92 o 
   4 -11   2     1761.55     1733.34    155.91 o 
   5 -11   2     3873.00     3822.83    274.82 o 
   6 -11   2      422.28      331.87     97.90 o 
   7 -11   2       15.95      -18.31     98.10 o 
  -8 -10   2      889.32      742.56    135.10 o 
  -7 -10   2      308.86      206.40     94.05 o 
  -6 -10   2      166.79      141.84     82.48 o 
  -5 -10   2      309.40      208.93     94.43 o 
  -4 -10   2    11372.49    11886.88    793.24 o 
  -3 -10   2      579.97      576.62    116.60 o 
  -2 -10   2     4748.36     4501.02    295.06 o 
  -1 -10   2     7903.88     7138.03    446.73 o 
   0 -10   2    17716.82    16986.30    959.56 o 
   1 -10   2     1330.03     1300.29    115.63 o 
   2 -10   2     1513.23     1385.28    151.86 o 
   3 -10   2     8959.36     8663.44    383.89 o 
   4 -10   2     1487.35     1440.75    117.37 o 
   5 -10   2      203.23      164.78     75.74 o 
   6 -10   2       53.26       74.20     81.52 o 
   7 -10   2     2557.20     2557.61    228.18 o 
   8 -10   2       13.34      -61.86     96.17 o 
  -8  -9   2       80.66      155.14     96.94 o 
  -7  -9   2      210.87      160.54     88.65 o 
  -6  -9   2     3455.15     3591.18    264.22 o 
  -5  -9   2      576.46      570.86    136.06 o 
  -4  -9   2     2262.14     2278.15    156.20 o 
  -3  -9   2     2464.62     2674.78    237.82 o 
  -2  -9   2    22663.63    22682.19   1245.18 o 
  -1  -9   2     4328.31     4438.77    270.77 o 
   0  -9   2     6009.37     6430.55    389.30 o 
   1  -9   2    10414.26    11432.83    632.13 o 
   2  -9   2     8440.78     8692.66    370.98 o 
   3  -9   2     1235.04     1329.60    229.92 o 
   4  -9   2     1321.49     1244.44     85.61 o 
   5  -9   2     8004.93     8026.68    341.38 o 
   6  -9   2      519.80      437.29    101.56 o 
   7  -9   2       68.16      121.03     92.89 o 
   8  -9   2      151.55      184.05    109.66 o 
  -8  -8   2      644.86      672.21    124.50 o 
  -7  -8   2     1204.43     1107.57    135.68 o 
  -6  -8   2      520.10      567.76     97.90 o 
  -5  -8   2     1331.32     1336.49    109.19 o 
  -4  -8   2    10010.79     9365.55    710.18 o 
  -3  -8   2    14494.34    14306.12    586.16 o 
  -2  -8   2     5273.51     5514.15    380.43 o 
  -1  -8   2     8964.85     9804.52    561.59 o 
   0  -8   2    12003.12    11881.10    693.03 o 
   1  -8   2    15428.35    16738.07   1002.35 o 
   2  -8   2     8346.35     8931.13    340.43 o 
   3  -8   2     4045.70     3900.18    198.27 o 
   4  -8   2     4094.78     4176.69    186.67 o 
   5  -8   2      493.57      487.62     63.77 o 
   6  -8   2     2206.42     2134.01    187.90 o 
   7  -8   2     1524.15     1537.73    169.02 o 
   8  -8   2      419.07      287.93    109.47 o 
  -9  -7   2      243.15      224.90     84.40 o 
  -8  -7   2      535.09      361.35    106.19 o 
  -7  -7   2      461.68      406.45     94.43 o 
  -6  -7   2      476.32      418.01     91.16 o 
  -5  -7   2    10047.83     9895.37    431.69 o 
  -4  -7   2       47.59       10.35     78.63 o 
  -3  -7   2     4974.19     4810.81    168.56 o 
  -2  -7   2     7124.23     7932.23    451.35 o 
  -1  -7   2    25694.12    26358.94   1516.53 o 
   0  -7   2    13467.79    13993.52    783.41 o 
   2  -7   2     5145.38     5750.04    347.86 o 
   3  -7   2     7782.13     7520.34    311.43 o 
   4  -7   2     7118.09     7046.21    297.24 o 
   5  -7   2      692.03      651.78     67.90 o 
   6  -7   2     2468.14     2437.74    207.37 o 
   7  -7   2       41.35      119.29     85.38 o 
   8  -7   2      952.55     1223.01    153.60 o 
  -9  -6   2      134.22      177.40     79.29 o 
  -8  -6   2      116.01       37.12     61.99 o 
  -7  -6   2     2902.25     3166.26    172.71 o 
  -6  -6   2      483.23      467.65    118.81 o 
  -5  -6   2     3859.13     4018.01    196.89 o 
  -4  -6   2      662.09      561.33     55.10 o 
  -3  -6   2    25090.61    25784.38    841.60 o 
  -2  -6   2     3934.54     3828.61    248.61 o 
  -1  -6   2     5275.22     5936.79    372.92 o 
   1  -6   2    23011.14    22882.04   1233.61 o 
   2  -6   2    19181.80    19367.76   1004.08 o 
   3  -6   2      279.78      294.48     50.88 o 
   4  -6   2     4124.51     3955.11    184.77 o 
   5  -6   2     1096.39      879.10     74.74 o 
   6  -6   2     4606.48     4630.14    316.83 o 
   7  -6   2      197.56      113.90     81.91 o 
   8  -6   2      842.32      833.71    132.01 o 
  -9  -5   2      341.20      432.80    197.54 o 
  -8  -5   2      440.23      411.16    101.47 o 
  -7  -5   2      520.67      522.48     61.41 o 
  -6  -5   2     4510.25     4275.77    172.73 o 
  -5  -5   2    10583.07    10099.24    344.36 o 
  -4  -5   2     4460.36     4368.78    169.48 o 
  -3  -5   2     4031.08     3787.40    243.31 o 
  -2  -5   2    14775.78    15450.28    631.06 o 
   2  -5   2     9259.18     9481.56    380.58 o 
   3  -5   2    14682.13    14539.94    607.30 o 
   4  -5   2     6418.28     5735.59    254.46 o 
   5  -5   2     5183.56     5077.81    231.98 o 
   6  -5   2     1463.81     1409.76    138.76 o 
   7  -5   2       19.35       39.70     77.47 o 
   8  -5   2      628.88      755.78     99.63 o 
  -9  -4   2      200.88      167.38     75.15 o 
  -8  -4   2     1401.22     1451.91    115.15 o 
  -7  -4   2      595.14      536.33    188.58 o 
  -6  -4   2      252.93      276.21     39.58 o 
  -5  -4   2      831.79      739.68     82.26 o 
  -4  -4   2    47060.23    48881.82   1611.22 o 
  -3  -4   2     7879.20     7091.93    271.86 o 
  -2  -4   2     3329.49     3251.99    191.18 o 
   0  -4   2    22257.10    26042.49   1361.77 o 
   1  -4   2     4904.69     4975.30    312.40 o 
   2  -4   2    11730.20    12312.05    497.07 o 
   3  -4   2    18125.28    16836.34    517.76 o 
   4  -4   2     6197.36     6190.27    217.21 o 
   5  -4   2      384.97      424.37     48.24 o 
   6  -4   2      581.66      633.13     72.72 o 
   7  -4   2     3285.98     3542.42    187.81 o 
   8  -4   2      115.38      175.67     76.22 o 
  -9  -3   2      262.23      284.62     84.80 o 
  -8  -3   2       90.44       79.05     79.98 o 
  -7  -3   2      614.18      583.79     91.64 o 
  -6  -3   2     7886.86     7469.44    206.21 o 
  -5  -3   2      233.08      252.39     41.67 o 
  -4  -3   2    13124.83    13767.07    411.87 o 
  -3  -3   2     1450.19     1607.14     82.08 o 
  -1  -3   2     2681.19     2564.74    152.44 o 
   0  -3   2     4098.44     4708.58    285.04 o 
   1  -3   2    19821.82    22876.84   1461.60 o 
   2  -3   2     8040.82     8003.60    316.59 o 
   3  -3   2     2588.98     2500.08    118.29 o 
   4  -3   2     2797.22     2799.19     95.63 o 
   5  -3   2    12530.43    12580.38    408.62 o 
   6  -3   2      467.93      501.38     53.33 o 
   7  -3   2       82.80       99.03     60.93 o 
   8  -3   2       70.22        4.81     65.78 o 
  -9  -2   2      307.99      322.81    132.01 o 
  -8  -2   2     1239.81     1332.17    142.81 o 
  -7  -2   2     1306.60     1281.76    100.89 o 
  -6  -2   2      708.97      747.55     51.29 o 
  -5  -2   2     3158.70     2869.85    102.62 o 
  -4  -2   2    31072.09    30531.48    979.51 o 
  -3  -2   2    17283.94    17704.43    549.44 o 
  -2  -2   2    16172.77    17015.21    830.44 o 
  -1  -2   2    26881.78    29900.39   1704.62 o 
   0  -2   2    24013.96    28547.26   1379.41 o 
   2  -2   2     9493.53    10064.19    330.12 o 
   3  -2   2    12972.72    12272.50    351.54 o 
   4  -2   2     3269.90     3091.62    111.30 o 
   5  -2   2      721.52      805.44     54.90 o 
   6  -2   2     1958.35     1957.74     99.83 o 
   7  -2   2     3225.30     3401.60    181.92 o 
   8  -2   2      232.02      370.60    135.87 o 
   9  -2   2       22.45      124.69    141.27 o 
  -9  -1   2      636.08      733.31    158.42 o 
  -8  -1   2      495.03      482.71    124.69 o 
  -7  -1   2     1289.86     1258.50     76.11 o 
  -6  -1   2     1530.67     1565.03     74.49 o 
  -5  -1   2     9671.15     8725.29    259.93 o 
  -4  -1   2     1725.81     1703.52     68.28 o 
  -3  -1   2     7565.31     7616.04    260.37 o 
  -2  -1   2     5874.95     6434.01    467.35 o 
   0  -1   2    13913.64    15368.15    555.42 o 
   1  -1   2    10316.80    11100.80    671.15 o 
   2  -1   2     7025.21     7571.61    260.20 o 
   3  -1   2     7095.18     6838.58    240.29 o 
   4  -1   2     9443.33     9143.89    309.01 o 
   5  -1   2     2625.25     2453.40    101.78 o 
   6  -1   2     2478.41     2447.80    108.83 o 
   7  -1   2       30.44       82.29    101.56 o 
   8  -1   2     1204.88     1357.92    180.58 o 
   9  -1   2      263.42      282.72    154.56 o 
  -9   0   2      446.02      438.63    148.59 o 
  -8   0   2        5.35      -91.16     97.71 o 
  -7   0   2     3998.02     4601.07    219.32 o 
  -6   0   2     1671.86     1607.26     73.14 o 
  -5   0   2     3539.34     3509.73    117.54 o 
  -4   0   2     3799.73     3497.04    132.27 o 
  -3   0   2    43439.14    43342.30   1193.17 o 
  -2   0   2     4299.54     3786.49    160.56 o 
   0   0   2    16561.22    17406.63    977.48 o 
   1   0   2    31841.74    32454.19   1275.53 o 
   2   0   2    11853.50    11114.33    360.51 o 
   3   0   2      572.68      598.82     35.81 o 
   4   0   2     9111.67     9000.32    300.46 o 
   5   0   2      852.12      789.69     50.06 o 
   6   0   2     6438.10     6380.01    279.36 o 
   7   0   2        9.86       39.70     96.36 o 
   8   0   2      856.74      916.20    167.09 o 
   9   0   2       48.84      -19.27    138.76 o 
  -9   1   2      636.77      619.21    161.50 o 
  -8   1   2      528.01      409.73    131.63 o 
  -7   1   2     1145.92     1219.42     80.11 o 
  -6   1   2     1694.60     1769.93     73.02 o 
  -5   1   2     9653.27     8863.25    259.09 o 
  -4   1   2     1557.64     1543.30     62.74 o 
  -3   1   2     8075.84     7816.28    287.52 o 
  -2   1   2     8381.95     8976.11    327.07 o 
   0   1   2    11419.57    12487.47    551.03 o 
   2   1   2     8135.92     8401.43    322.43 o 
   3   1   2     8052.22     7509.52    238.78 o 
   4   1   2     9421.32     9329.37    306.23 o 
   5   1   2     2415.30     2280.16    121.35 o 
   6   1   2     2457.52     2568.59    221.05 o 
   7   1   2       19.29       53.38    102.34 o 
   8   1   2     1206.52     1042.82    181.93 o 
   9   1   2      257.75      308.74    165.55 o 
  -9   2   2      361.98      494.33    158.22 o 
  -8   2   2     1280.93     1240.74    182.12 o 
  -7   2   2     1427.49     1614.72    121.72 o 
  -6   2   2      805.60      840.05     58.08 o 
  -5   2   2     2986.01     2645.74     95.46 o 
  -4   2   2    31436.21    30450.44    846.30 o 
  -3   2   2    16501.46    16241.73    469.68 o 
  -2   2   2    13231.67    13991.40    586.09 o 
  -1   2   2    29193.94    31284.13   1700.58 o 
   0   2   2    26114.88    30938.96   1167.74 o 
   1   2   2     7279.92     7881.22    255.38 o 
   2   2   2     9940.92    10190.55    583.18 o 
   3   2   2    14101.95    13359.28    717.89 o 
   4   2   2     2673.41     2438.74    153.21 o 
   5   2   2      867.92      881.32    120.64 o 
   6   2   2     1929.59     2214.95    207.95 o 
   7   2   2     3306.17     3469.18    295.25 o 
   8   2   2      258.22      181.35    134.33 o 
   9   2   2       29.82      127.00    149.94 o 
  -9   3   2      273.23      351.91    155.53 o 
  -8   3   2      103.55      143.96    130.67 o 
  -7   3   2      592.28      601.46     91.44 o 
  -6   3   2     7313.51     7474.68    337.78 o 
  -5   3   2      241.31      231.31     55.34 o 
  -4   3   2    10565.15    10969.45    400.81 o 
  -3   3   2     1421.79     1537.17    101.98 o 
  -2   3   2    59616.47    57005.35   3119.59 o 
   0   3   2     4289.92     4413.71    280.80 o 
   1   3   2    24428.04    28205.05    980.03 o 
   2   3   2     7381.22     7232.46    470.82 o 
   3   3   2     2784.37     2588.25    195.81 o 
   4   3   2     2826.04     2963.10    307.87 o 
   5   3   2    12301.75    11549.77    504.64 o 
   6   3   2      491.31      596.09    130.86 o 
   7   3   2       90.21      172.68    124.69 o 
   8   3   2       82.89      138.76    136.06 o 
  -9   4   2      241.58      357.11    181.54 o 
  -8   4   2     1450.34     1740.08    225.10 o 
  -7   4   2      592.43      697.42     95.63 o 
  -6   4   2      350.38      371.83     72.96 o 
  -5   4   2      990.15      784.31     81.07 o 
  -4   4   2    50827.59    52850.28   1976.52 o 
  -3   4   2     7026.74     6521.07    290.94 o 
  -2   4   2     3160.95     2989.50    201.78 o 
  -1   4   2    13496.83    13757.83    701.12 o 
   0   4   2    20391.52    23401.10   1077.89 o 
   1   4   2     5639.26     5685.23    218.11 o 
   2   4   2    12853.93    12810.60    720.39 o 
   3   4   2    15475.07    14272.18    641.52 o 
   4   4   2     6386.62     6442.68    489.90 o 
   5   4   2      301.63      409.84     95.30 o 
   6   4   2      537.13      514.95    138.57 o 
   7   4   2     3387.38     3329.85    321.27 o 
   8   4   2      105.46      -11.56    147.43 o 
  -9   5   2      371.48      193.30    202.74 o 
  -8   5   2      406.72      249.57    171.14 o 
  -7   5   2      548.22      581.12     96.25 o 
  -6   5   2     4266.55     4427.07    230.14 o 
  -5   5   2     9677.93     9623.63    428.03 o 
  -4   5   2     4372.65     4116.87    206.12 o 
  -3   5   2     3851.53     3937.94    175.63 o 
  -2   5   2    16265.68    16392.53    894.23 o 
  -1   5   2    19591.95    19499.57    732.33 o 
   0   5   2    13858.49    14641.32    554.13 o 
   1   5   2     8978.59     9312.31    504.93 o 
   2   5   2     9086.87     9417.09    308.89 o 
   3   5   2    15541.04    15893.34    618.64 o 
   4   5   2     6962.78     6078.25    271.55 o 
   5   5   2     5794.59     5271.72    376.39 o 
   6   5   2     1531.34     1531.17    208.52 o 
   7   5   2       33.02      -70.73    135.68 o 
   8   5   2      544.56      726.56    201.78 o 
  -8   6   2       96.70     -109.47    176.92 o 
  -7   6   2     2655.87     3062.78    244.66 o 
  -6   6   2      323.32      389.26     84.88 o 
  -5   6   2     3859.86     3510.72    321.75 o 
  -4   6   2      887.92      741.75     69.28 o 
  -3   6   2    26376.86    26156.00   1458.52 o 
  -2   6   2     3491.88     3500.31    168.68 o 
  -1   6   2     5493.84     6290.67    181.48 o 
   0   6   2     3730.54     3681.33    165.22 o 
   1   6   2    21675.96    21493.57    833.19 o 
   2   6   2    17417.74    17574.79    570.30 o 
   3   6   2       35.39       31.21     32.19 o 
   4   6   2     4423.96     4146.42    200.85 o 
   5   6   2     1083.48      993.31    109.27 o 
   6   6   2     4841.79     4982.43    396.24 o 
   7   6   2      215.14      195.42    161.50 o 
   8   6   2      802.41      736.97    207.18 o 
  -7   7   2      505.81      469.18     96.87 o 
  -6   7   2      293.89      262.02     89.04 o 
  -5   7   2     9982.35     9921.70    605.92 o 
  -4   7   2       68.46       39.70     55.50 o 
  -3   7   2     4261.07     4008.80    298.33 o 
  -2   7   2     6685.13     6988.00    311.88 o 
  -1   7   2    27083.75    27230.15    738.50 o 
   0   7   2    13421.01    13575.95    551.82 o 
   1   7   2    15308.64    16338.00    632.83 o 
   2   7   2     5305.52     6188.88    259.33 o 
   3   7   2     7294.10     7379.10    336.30 o 
   4   7   2     7140.59     6703.09    302.57 o 
   5   7   2      749.77      781.50    131.15 o 
   6   7   2     2533.98     2824.53    268.85 o 
   7   7   2       35.92      104.26    152.64 o 
   8   7   2      996.68     1277.94    230.88 o 
  -8   8   2      639.31      873.99    169.40 o 
  -7   8   2     1122.10     1342.11    169.02 o 
  -6   8   2      465.70      534.42    111.78 o 
  -5   8   2     1157.83     1434.23    150.13 o 
  -4   8   2     9342.83     9421.39    576.05 o 
  -3   8   2    14463.16    14454.51    835.06 o 
  -2   8   2     5995.76     6235.48    213.29 o 
  -1   8   2     8821.16     9429.86    273.49 o 
   0   8   2    12127.55    12046.05    386.48 o 
   1   8   2    17587.92    18185.12    569.00 o 
   2   8   2     7279.03     7760.51    280.77 o 
   3   8   2     4853.04     4812.88    204.14 o 
   4   8   2     3721.24     3712.88    183.71 o 
   5   8   2      569.56      525.37     67.45 o 
   6   8   2     2073.11     2012.98    211.42 o 
   7   8   2     1539.30     1783.06    214.88 o 
  -8   9   2       88.65      184.63    131.24 o 
  -7   9   2      210.81      275.78    116.02 o 
  -6   9   2     3446.52     3910.13    295.83 o 
  -5   9   2      611.60      693.80    115.05 o 
  -4   9   2     2434.73     2459.13    198.70 o 
  -3   9   2     2681.96     2764.83    154.91 o 
  -2   9   2    21807.80    21527.55    602.38 o 
  -1   9   2     3991.27     3913.57    130.73 o 
   0   9   2     6086.41     6294.50    217.19 o 
   1   9   2    10448.55    10644.56    360.10 o 
   2   9   2     9244.77     9361.88    310.57 o 
   3   9   2     1205.43     1297.45     91.17 o 
   4   9   2     1135.71     1180.23    128.55 o 
   5   9   2     7975.98     7325.74    485.27 o 
   6   9   2      453.18      397.20     92.70 o 
  -8  10   2      801.72      930.27    176.53 o 
  -7  10   2      431.82      433.24    126.23 o 
  -6  10   2       99.29       63.79     92.70 o 
  -5  10   2      277.88      191.76     89.81 o 
  -4  10   2    11603.95    12877.09    752.19 o 
  -3  10   2      538.09      518.51    108.50 o 
  -2  10   2     4273.58     4141.82    139.23 o 
  -1  10   2     7827.87     7302.36    218.15 o 
   0  10   2    16973.96    16624.05    459.40 o 
   1  10   2     1210.59     1104.61     68.14 o 
   2  10   2     2264.11     2152.86    100.19 o 
   3  10   2     9502.03     9530.16    393.62 o 
   4  10   2     1151.73     1204.13    140.11 o 
   5  10   2      209.41      313.75     85.38 o 
   6  10   2       32.64       49.91     73.43 o 
  -8  11   2      186.12      132.98    136.45 o 
  -7  11   2      231.24      221.24    121.61 o 
  -6  11   2     1869.73     2357.37    221.82 o 
  -5  11   2     1696.91     1979.44    195.42 o 
  -4  11   2      692.27      649.86    116.79 o 
  -3  11   2     1564.48     1689.47    124.40 o 
  -2  11   2    14161.80    14223.30    404.37 o 
  -1  11   2     7825.05     7505.80    229.39 o 
   0  11   2     3864.42     3433.76    120.55 o 
   1  11   2     6134.76     6132.11    218.31 o 
   2  11   2     6454.63     6692.91    247.95 o 
   3  11   2      986.23      988.33     77.83 o 
   4  11   2     2347.33     2250.99    190.99 o 
   5  11   2     4013.69     3954.84    290.05 o 
   6  11   2      471.01      459.83    105.42 o 
  -8  12   2       96.77       52.42    129.89 o 
  -7  12   2     1204.77     1412.46    195.42 o 
  -6  12   2      419.40      336.49    122.57 o 
  -5  12   2     1211.05     1499.18    176.15 o 
  -4  12   2     2915.99     3010.51    250.92 o 
  -3  12   2    15285.80    15455.15    648.85 o 
  -2  12   2     1367.24     1294.44     81.21 o 
  -1  12   2     3540.54     3721.39    128.39 o 
   0  12   2     1926.46     1778.42     79.61 o 
   1  12   2     8066.44     7262.10    326.57 o 
   2  12   2     5369.30     5376.97    209.68 o 
   3  12   2     2147.65     2273.28    159.32 o 
   4  12   2     2143.26     1958.25    195.23 o 
   5  12   2      615.87      763.18    125.08 o 
   6  12   2     2164.02     2436.77    227.60 o 
  -7  13   2      267.48      314.91    133.36 o 
  -6  13   2       17.22      -64.95     96.17 o 
  -5  13   2     4560.34     5204.45    364.82 o 
  -4  13   2      407.27      505.12    116.79 o 
  -3  13   2     5092.34     5282.60    262.41 o 
  -2  13   2      214.40      226.29     48.28 o 
  -1  13   2     9682.47     9297.43    331.57 o 
   0  13   2     6453.46     6372.49    199.61 o 
   1  13   2     1018.82      932.62     72.34 o 
   2  13   2     1196.29     1277.37     87.30 o 
   3  13   2     4179.53     4425.22    237.12 o 
   4  13   2     3146.18     3513.12    279.06 o 
   5  13   2      173.62      205.06     95.20 o 
   6  13   2      791.73      812.13    143.77 o 
  -7  14   2      667.58      514.18    154.76 o 
  -6  14   2      348.58      307.20    130.86 o 
  -5  14   2      918.36      946.65    161.31 o 
  -4  14   2     2740.44     3078.15    260.56 o 
  -3  14   2     5892.25     5994.19    282.84 o 
  -2  14   2      424.23      412.14     58.95 o 
  -1  14   2     1119.26     1224.93     82.07 o 
   0  14   2     3070.44     2822.48    111.34 o 
   1  14   2     3607.00     3259.56    130.35 o 
   2  14   2     5640.32     5505.71    225.15 o 
   3  14   2     2011.46     2122.44    168.73 o 
   4  14   2     1197.83     1139.18    156.68 o 
   5  14   2      461.29      439.21    122.19 o 
   6  14   2      959.35      993.87    157.26 o 
  -7  15   2       95.78       44.71    123.34 o 
  -6  15   2     1880.47     2023.96    237.82 o 
  -5  15   2     1139.14     1107.76    177.50 o 
  -4  15   2      412.20      335.38     90.46 o 
  -3  15   2     1359.10     1299.25    123.19 o 
  -2  15   2     4434.06     4519.17    192.24 o 
  -1  15   2     4701.59     4446.77    178.40 o 
   0  15   2     1352.56     1167.55     71.19 o 
   1  15   2     1939.76     1889.74     93.33 o 
   2  15   2     2835.15     2750.79    138.41 o 
   3  15   2     1065.84      987.17    114.47 o 
   4  15   2      766.19      653.90    137.22 o 
   5  15   2     2190.22     1931.65    215.46 o 
   6  15   2      294.61      227.80    118.72 o 
  -7  16   2      106.35      348.83    149.55 o 
  -6  16   2      205.56      512.25    156.68 o 
  -5  16   2       39.69       45.87    113.13 o 
  -4  16   2     5571.47     6284.72    325.42 o 
  -3  16   2       37.22       22.82     73.14 o 
  -2  16   2     1399.38     1444.48     97.41 o 
  -1  16   2     1018.57     1005.52     81.26 o 
   0  16   2     5141.40     4721.69    168.35 o 
   1  16   2      430.29      380.80     51.98 o 
   2  16   2      679.50      659.67     76.79 o 
   3  16   2     4286.76     4326.76    249.21 o 
   4  16   2      889.78     1032.60    166.13 o 
   5  16   2       10.21      -18.89     98.29 o 
   6  16   2        3.18      -18.31    102.72 o 
  -6  17   2      871.08     1126.46    201.78 o 
  -5  17   2      687.30      750.27    175.18 o 
  -4  17   2      556.80      591.37    116.44 o 
  -3  17   2      478.61      513.37     96.89 o 
  -2  17   2     4273.61     4118.72    183.61 o 
  -1  17   2     1135.58     1174.40     87.50 o 
   0  17   2      383.32      399.56     63.63 o 
   1  17   2     1424.80     1526.25    100.75 o 
   2  17   2     1823.88     1681.95    115.73 o 
   3  17   2      289.24      279.42     92.99 o 
   4  17   2      279.42      287.54    129.32 o 
   5  17   2     1787.74     1780.94    222.40 o 
   6  17   2      112.24       79.21    116.79 o 
  -6  18   2       41.94       89.23    151.67 o 
  -5  18   2      345.73      356.73    155.91 o 
  -4  18   2     1219.32     1347.03    151.29 o 
  -3  18   2     2666.66     2646.92    187.64 o 
  -2  18   2      287.48      251.54     66.46 o 
  -1  18   2      621.57      606.32     66.06 o 
   0  18   2     1575.76     1429.29     88.81 o 
   1  18   2     1226.56     1282.49     85.48 o 
   2  18   2     1407.83     1291.58     91.08 o 
   3  18   2      390.34      397.22    101.86 o 
   4  18   2      698.65      792.09    169.60 o 
   5  18   2       59.51       83.83    124.31 o 
  -5  19   2     1513.22     1688.05    245.91 o 
  -4  19   2       47.62      -27.57     95.83 o 
  -3  19   2      345.16      354.07    110.91 o 
  -2  19   2      212.46      196.58     67.13 o 
  -1  19   2     3501.43     3471.23    148.70 o 
   0  19   2     1508.92     1640.87     97.13 o 
   1  19   2      308.63      380.61     65.28 o 
   2  19   2      490.22      495.52     68.73 o 
   3  19   2      612.38      536.00    116.25 o 
   4  19   2      794.01      774.55    177.88 o 
   5  19   2       98.36      148.59    136.64 o 
  -5  20   2      287.56      336.68    164.39 o 
  -4  20   2      179.81      137.73    106.71 o 
  -3  20   2     1952.93     2067.88    237.05 o 
  -2  20   2      237.03      152.35     62.75 o 
  -1  20   2      692.14      671.09     91.75 o 
   0  20   2      623.37      493.71     69.55 o 
   1  20   2     1366.85     1233.53     92.91 o 
   2  20   2      936.01      878.55     85.51 o 
   3  20   2      111.83       39.97     97.85 o 
   4  20   2      536.67      560.63    175.76 o 
  -4  21   2      188.97      176.56    114.73 o 
  -3  21   2      208.76      180.73    102.87 o 
  -2  21   2     1127.28     1133.02     98.02 o 
  -1  21   2      720.39      680.24     80.55 o 
   0  21   2      378.17      393.17     68.05 o 
   1  21   2      595.10      599.93     77.39 o 
   2  21   2      646.83      633.16     95.46 o 
   3  21   2      104.00       35.75     75.56 o 
  -3  22   2      105.45       58.23    104.54 o 
  -2  22   2      135.22      177.34     70.34 o 
  -1  22   2      485.12      369.29     74.03 o 
   0  22   2     1208.58     1129.22     96.48 o 
   1  22   2       68.61      106.36     64.91 o 
   2  22   2      247.56      304.38     85.74 o 
  -1  23   2       74.77       98.73     68.64 o 
   0  23   2      200.84      359.76     79.30 o 
   1  23   2      627.30      573.19     85.39 o 
  -1 -23   3      807.39      757.65    127.49 o 
   0 -23   3       68.90       58.59     93.04 o 
  -3 -22   3      993.77     1009.67    220.67 o 
  -2 -22   3       85.38      102.14    142.23 o 
  -1 -22   3      708.20      679.60    118.19 o 
   0 -22   3       41.61      -31.76     83.06 o 
   1 -22   3      713.71      776.98    129.58 o 
   2 -22   3      222.26       10.99    141.46 o 
  -4 -21   3      360.22      323.58    217.20 o 
  -3 -21   3      432.24      374.65    181.16 o 
  -2 -21   3        8.98      -70.15    125.27 o 
  -1 -21   3      919.85      826.41    117.32 o 
   0 -21   3      972.68      866.00    120.79 o 
   1 -21   3      497.15      365.95    118.43 o 
   2 -21   3      137.83      269.81    146.66 o 
   3 -21   3      399.57      634.05    184.43 o 
  -4 -20   3       73.12     -135.87    170.37 o 
  -3 -20   3      299.97      204.48    156.10 o 
  -2 -20   3     2329.41     2060.77    253.24 o 
  -1 -20   3      226.54      421.29    136.64 o 
   0 -20   3      101.58       81.74     76.80 o 
   1 -20   3      425.42      273.13     94.40 o 
   2 -20   3     1884.58     1963.64    240.71 o 
   3 -20   3       90.11       62.83    133.94 o 
   4 -20   3       85.85      211.42    163.81 o 
  -4 -19   3     1402.79     1447.34    260.37 o 
  -3 -19   3      243.75      106.19    140.88 o 
  -2 -19   3       64.42      -44.52    112.55 o 
  -1 -19   3       54.36      -18.31    105.03 o 
   0 -19   3     5097.57     4629.53    258.41 o 
   1 -19   3        1.42       11.27     72.89 o 
   2 -19   3       46.45      -78.25    100.99 o 
   3 -19   3      582.43      493.95    161.31 o 
   4 -19   3     1139.93     1177.72    206.98 o 
  -5 -18   3      351.75      275.59    215.08 o 
  -4 -18   3      146.31      -24.28    161.50 o 
  -3 -18   3      932.34      821.77    182.51 o 
  -2 -18   3     2650.76     2586.71    269.23 o 
  -1 -18   3      331.76      264.99    118.33 o 
   0 -18   3       16.91      -19.84     63.56 o 
   1 -18   3     1239.17     1081.37    111.27 o 
   2 -18   3     2532.25     2812.97    255.55 o 
   3 -18   3      399.23      309.70    136.64 o 
   4 -18   3      395.03      377.54    152.83 o 
  -5 -17   3     1011.69      885.36    253.04 o 
  -4 -17   3      538.05      385.06    175.57 o 
  -3 -17   3     1546.81     1570.49    216.81 o 
  -2 -17   3      173.46      189.64    107.92 o 
  -1 -17   3     3596.90     3666.92    284.84 o 
   0 -17   3      972.81      917.93    148.59 o 
   1 -17   3     3233.75     3137.05    175.77 o 
   2 -17   3      192.65      296.25     89.90 o 
   3 -17   3     1565.85     1718.31    206.40 o 
  -5 -16   3      613.08      532.49    217.78 o 
  -4 -16   3      870.19      788.81    196.58 o 
  -3 -16   3     3642.00     3838.25    326.66 o 
  -2 -16   3      388.86      457.33    120.45 o 
  -1 -16   3     1584.89     1353.10    167.86 o 
   0 -16   3      147.36      130.47     87.69 o 
   1 -16   3     2787.96     2671.53    174.43 o 
   2 -16   3       19.62       15.72     63.36 o 
   3 -16   3     2566.34     2760.35    251.89 o 
   6 -16   3       76.88       78.82     92.12 o 
  -5 -15   3     1775.47     1581.86    278.68 o 
  -4 -15   3     1204.48     1305.69    210.84 o 
  -3 -15   3     2320.87     2598.08    245.53 o 
  -2 -15   3      564.08      689.94    128.55 o 
  -1 -15   3     4000.64     4101.50    296.98 o 
   0 -15   3     2493.71     2379.15    197.35 o 
   1 -15   3     4023.09     3843.86    351.24 o 
   2 -15   3      785.06      881.44    173.45 o 
   6 -15   3      888.73      768.57    129.89 o 
  -5 -14   3     2125.84     2341.57    315.49 o 
  -4 -14   3      657.49      456.37    159.57 o 
  -3 -14   3      604.93      474.29    134.91 o 
  -2 -14   3     7380.21     6870.72    463.11 o 
  -1 -14   3     1046.76     1146.31    133.56 o 
   0 -14   3      362.38      200.05     85.95 o 
   1 -14   3     1733.55     1899.91    124.55 o 
   2 -14   3     7890.33     8116.79    449.91 o 
   5 -14   3     1427.23     1133.01    142.23 o 
   6 -14   3      567.87      569.49    120.07 o 
   7 -14   3      267.99      279.83    118.52 o 
  -7 -13   3     1113.50     1060.74    150.71 o 
  -5 -13   3      117.86      101.95    172.29 o 
  -4 -13   3     6562.67     6977.88    503.77 o 
  -3 -13   3     2847.05     2510.01    241.67 o 
  -2 -13   3      664.70      707.87    120.45 o 
  -1 -13   3      287.85      248.23     84.22 o 
   0 -13   3    16770.87    16667.73    978.64 o 
   1 -13   3      653.25      653.65    130.09 o 
   2 -13   3       34.00       14.79     51.86 o 
   4 -13   3     4486.72     4885.11    319.15 o 
   5 -13   3      696.16      718.47    114.67 o 
   6 -13   3       80.65       67.07     93.47 o 
   7 -13   3      711.29      700.74    139.15 o 
  -8 -12   3      128.88      130.28    110.04 o 
  -7 -12   3      229.55      210.84    107.15 o 
  -5 -12   3     2924.96     2507.50    338.03 o 
  -4 -12   3     1422.42     1525.78    215.46 o 
  -3 -12   3     1186.03     1137.06    162.08 o 
  -2 -12   3    13785.62    14189.52    842.19 o 
  -1 -12   3     1000.71     1032.41    125.85 o 
   0 -12   3      740.39      799.99    105.03 o 
   1 -12   3     1592.24     1541.80    105.81 o 
   2 -12   3     9787.54     9947.14    606.69 o 
   3 -12   3     1408.83     1418.62    131.63 o 
   4 -12   3      496.20      464.82     63.76 o 
   5 -12   3     1554.49     1438.28    149.17 o 
   6 -12   3     1251.00     1375.26    159.77 o 
   7 -12   3      335.42      299.88    117.37 o 
  -8 -11   3      247.89      356.92    112.74 o 
  -7 -11   3      519.70      531.72    119.68 o 
  -6 -11   3     1126.93     1183.81    200.05 o 
  -5 -11   3     4218.99     3932.87    407.99 o 
  -4 -11   3     3240.29     3327.34    314.14 o 
  -3 -11   3     3521.77     3654.77    273.28 o 
  -2 -11   3      738.54      871.87    113.13 o 
  -1 -11   3     8126.92     8007.40    492.79 o 
   0 -11   3     6530.06     6543.10    441.72 o 
   1 -11   3     6883.82     6489.71    434.59 o 
   2 -11   3      670.27      767.23     96.94 o 
   3 -11   3     5374.14     5276.58    241.32 o 
   4 -11   3     1730.84     1820.14    113.97 o 
   5 -11   3     1343.83     1355.80    144.73 o 
   6 -11   3     1346.85     1341.54    158.42 o 
   7 -11   3      620.98      725.60    132.01 o 
  -8 -10   3      698.36      914.08    142.42 o 
  -7 -10   3      683.49      726.18    126.43 o 
  -6 -10   3      829.34      769.68    108.02 o 
  -5 -10   3     2441.26     2278.53    156.60 o 
  -4 -10   3     2506.90     2500.95    276.94 o 
  -3 -10   3    14529.25    15206.71    872.84 o 
  -2 -10   3     1474.15     1552.57    161.12 o 
  -1 -10   3    12613.54    11448.83    715.96 o 
   0 -10   3      464.90      649.28     87.69 o 
   1 -10   3    10576.19    10261.28    546.37 o 
   2 -10   3      196.47      307.37     49.53 o 
   3 -10   3     6448.98     6049.26    305.95 o 
   4 -10   3     4685.59     4627.13    218.41 o 
   5 -10   3     1908.50     1835.10    176.92 o 
   6 -10   3      123.78      168.05     93.66 o 
   7 -10   3      369.66      317.99    111.39 o 
   8 -10   3      779.15      687.63    139.34 o 
  -8  -9   3      319.03      241.09     99.44 o 
  -7  -9   3      455.49      670.29    117.17 o 
  -6  -9   3     2064.16     2041.23    148.33 o 
  -5  -9   3     4171.50     3869.86    214.17 o 
  -4  -9   3     1389.57     1317.64    206.98 o 
  -3  -9   3     6711.28     6457.91    459.64 o 
  -2  -9   3      533.53      563.90     98.29 o 
  -1  -9   3    24862.72    24770.14   1575.89 o 
   0  -9   3     3330.14     3328.69    248.03 o 
   1  -9   3    11562.17    11046.04    650.82 o 
   2  -9   3      675.20      789.91     62.96 o 
   3  -9   3     7518.52     8099.66    343.23 o 
   4  -9   3      629.42      635.96     66.20 o 
   5  -9   3     1968.93     2043.62    180.00 o 
   6  -9   3     3060.12     3058.11    242.64 o 
   7  -9   3      552.83      561.98    120.45 o 
   8  -9   3       45.41      -33.92     98.10 o 
  -9  -8   3      319.81      513.99    122.19 o 
  -8  -8   3      185.96      159.19     95.40 o 
  -7  -8   3     1175.69     1143.80    140.30 o 
  -6  -8   3     1791.90     1675.77    130.41 o 
  -5  -8   3     2511.44     2440.98    160.85 o 
  -4  -8   3     2266.13     2169.32    135.50 o 
  -3  -8   3     8020.81     8489.40    352.87 o 
  -2  -8   3    18108.00    18567.20   1023.35 o 
  -1  -8   3    10364.12    10999.40    594.35 o 
   0  -8   3     3240.76     3347.77    215.85 o 
   1  -8   3     5946.58     6446.93    465.04 o 
   2  -8   3    13000.37    13528.07    515.62 o 
   3  -8   3     5541.79     5641.19    250.64 o 
   4  -8   3     2115.12     1916.95    113.58 o 
   5  -8   3     3935.91     4089.36    270.97 o 
   6  -8   3     1150.06     1239.97    143.77 o 
   7  -8   3      695.47      721.94    124.88 o 
   8  -8   3      536.80      436.90    123.92 o 
  -9  -7   3       96.54       48.11     98.00 o 
  -8  -7   3      476.65      527.03     70.20 o 
  -7  -7   3     2456.78     2146.53    196.96 o 
  -6  -7   3      100.96      170.73     95.59 o 
  -5  -7   3     1314.23     1236.03    196.58 o 
  -4  -7   3    15373.56    14693.09    908.20 o 
  -3  -7   3     1953.44     1808.46     81.11 o 
  -2  -7   3     1445.71     1459.63     76.55 o 
  -1  -7   3     1040.98     1064.40     95.98 o 
   0  -7   3    41106.96    42672.44   2392.45 o 
   1  -7   3     7216.91     7844.70    230.81 o 
   2  -7   3      701.78      763.25     56.14 o 
   3  -7   3     4116.50     3837.88    178.79 o 
   4  -7   3    12602.07    12579.76    511.58 o 
   5  -7   3     1845.82     1831.56    116.03 o 
   6  -7   3      150.17      136.83     78.44 o 
   7  -7   3     2258.17     2309.77    203.90 o 
   8  -7   3      148.31      191.18    105.23 o 
  -9  -6   3      565.47      568.84     91.80 o 
  -8  -6   3      212.51      175.26     84.38 o 
  -7  -6   3      552.90      617.65     80.52 o 
  -6  -6   3     8516.21     8670.39    309.50 o 
  -5  -6   3     5473.42     5436.13    207.98 o 
  -4  -6   3     1211.62     1175.56     77.03 o 
  -3  -6   3     2880.59     3128.45    138.73 o 
  -2  -6   3    33152.38    33359.32   1271.22 o 
  -1  -6   3      367.59      455.24     35.52 o 
   0  -6   3       86.51      114.02     20.15 o 
   1  -6   3     3456.26     3754.28    116.79 o 
   2  -6   3    34045.44    33472.45   1370.25 o 
   3  -6   3     1743.32     1562.18     94.98 o 
   4  -6   3      525.10      535.38    107.54 o 
   5  -6   3     3387.85     3328.81    172.59 o 
   6  -6   3     2505.45     2341.38    199.08 o 
   7  -6   3      821.26      806.73    121.80 o 
   8  -6   3       99.80       18.50     95.78 o 
  -9  -5   3      118.80      118.60     96.55 o 
  -8  -5   3      448.90      496.86     87.01 o 
  -7  -5   3     1570.79     1541.20     94.71 o 
  -6  -5   3     5258.97     5366.00    208.01 o 
  -5  -5   3     3686.75     3742.47    188.06 o 
  -4  -5   3    18431.24    17418.28    611.08 o 
  -3  -5   3     3716.84     3399.94    142.53 o 
  -2  -5   3      636.09      773.48     54.78 o 
  -1  -5   3     7430.23     7853.70    339.27 o 
   0  -5   3    27865.80    30376.34    973.00 o 
   1  -5   3    13720.00    13345.37    352.75 o 
   2  -5   3     1184.56     1253.02     65.28 o 
   3  -5   3     7196.19     7256.70    316.13 o 
   4  -5   3     9193.46     8387.41    359.60 o 
   5  -5   3     3105.43     3057.85    155.33 o 
   6  -5   3     1816.87     1987.35    172.49 o 
   7  -5   3     1749.95     1743.94    169.79 o 
   8  -5   3      116.79      153.21     98.48 o 
  -9  -4   3      134.69      145.29     74.97 o 
  -8  -4   3     1219.90     1311.60    110.80 o 
  -7  -4   3     1709.57     1980.18    107.25 o 
  -6  -4   3     3034.34     3078.69    137.30 o 
  -5  -4   3     2992.62     2861.66    127.36 o 
  -4  -4   3     8209.43     7785.16    287.60 o 
  -3  -4   3    19928.15    18293.97    715.32 o 
  -2  -4   3     6992.22     7738.88    331.50 o 
  -1  -4   3     9668.20     9210.75    480.65 o 
   0  -4   3      970.34     1159.80    104.46 o 
   1  -4   3    18711.89    19427.31    619.66 o 
   2  -4   3     3130.17     3203.20    147.16 o 
   3  -4   3    11140.88    10628.70    439.38 o 
   4  -4   3     7262.41     7003.86    305.78 o 
   5  -4   3     3873.60     3664.98    176.00 o 
   6  -4   3      759.95      854.97     81.52 o 
   7  -4   3      414.92      471.18     81.21 o 
   8  -4   3     1180.93     1254.39    119.10 o 
  -9  -3   3       59.87      -25.12    119.10 o 
  -8  -3   3      203.43      101.52     64.07 o 
  -7  -3   3      409.49      438.31     57.01 o 
  -6  -3   3     6690.83     6218.22    199.16 o 
  -5  -3   3    10250.52     9825.42    329.75 o 
  -4  -3   3      448.84      449.90     49.29 o 
  -3  -3   3    17217.76    16895.37    797.29 o 
  -2  -3   3     1425.67     1422.91     92.72 o 
  -1  -3   3    41525.55    44734.95   2351.59 o 
   0  -3   3     1404.11     1563.99     75.62 o 
   1  -3   3    31663.90    34949.10   1118.65 o 
   2  -3   3     4302.84     4556.61    154.20 o 
   3  -3   3    16091.11    16602.75    652.43 o 
   4  -3   3      438.78      443.80     39.88 o 
   5  -3   3     2823.12     2787.65    117.63 o 
   6  -3   3     4477.12     4270.34    168.18 o 
   7  -3   3      814.16     1013.05    138.57 o 
   8  -3   3       60.51      129.51    132.98 o 
  -9  -2   3      362.89      315.93    116.11 o 
  -8  -2   3     1452.71     1464.70    114.80 o 
  -7  -2   3      839.89      850.20     70.11 o 
  -6  -2   3     2608.34     2612.28    105.95 o 
  -5  -2   3     6260.92     5788.09    211.73 o 
  -4  -2   3     6059.33     5545.48    352.93 o 
  -3  -2   3    18303.85    18232.94    592.03 o 
  -2  -2   3    12056.80    12141.47    739.09 o 
   0  -2   3      681.73      820.16     42.44 o 
   1  -2   3    16756.40    17921.57    579.87 o 
   2  -2   3    17099.69    19244.41    623.04 o 
   3  -2   3     8978.45     8943.12    298.94 o 
   4  -2   3     5684.55     5398.22    188.81 o 
   5  -2   3     3168.11     3083.69    124.39 o 
   6  -2   3     1085.67     1101.61     69.47 o 
   7  -2   3      755.57      932.30     88.11 o 
   8  -2   3     1132.34     1247.87    190.79 o 
  -9  -1   3      190.66      199.27    130.67 o 
  -8  -1   3      474.43      484.62     82.68 o 
  -7  -1   3     2651.05     2540.66    121.21 o 
  -6  -1   3      491.23      546.31     45.63 o 
  -5  -1   3     3016.36     2784.28    105.16 o 
  -4  -1   3    13503.45    12326.33    394.60 o 
  -3  -1   3     4163.90     3775.27    148.55 o 
  -2  -1   3      871.94      972.48     72.75 o 
  -1  -1   3    25368.20    23339.56   1371.41 o 
   0  -1   3    32722.33    37666.21   1190.61 o 
   1  -1   3     3699.13     3460.81    133.71 o 
   2  -1   3      698.06      711.90     34.09 o 
   3  -1   3     4695.28     4591.15    156.18 o 
   4  -1   3    14772.17    14588.68    476.90 o 
   5  -1   3     3039.06     2996.43    121.40 o 
   6  -1   3     1593.97     1656.16    105.50 o 
   7  -1   3     1789.69     1893.30    199.27 o 
   8  -1   3      260.73      377.16    141.46 o 
  -9   0   3     1264.03     1220.51    188.10 o 
  -8   0   3       15.28       18.28     57.72 o 
  -7   0   3      502.05      503.46     48.25 o 
  -6   0   3     5654.50     5399.71    173.44 o 
  -5   0   3     4161.10     4172.90    159.92 o 
  -4   0   3      174.96      171.93     27.78 o 
  -3   0   3      166.26      155.01     63.99 o 
  -2   0   3    45020.75    45459.93   1761.75 o 
  -1   0   3        7.73       48.76     43.36 o 
   0   0   3     2115.60     2383.20    171.33 o 
   1   0   3      623.42      798.92     41.59 o 
   2   0   3    36037.04    34683.84    958.81 o 
   3   0   3      468.40      456.07     32.96 o 
   4   0   3       71.08       96.75     26.50 o 
   5   0   3     5104.35     5029.81    180.94 o 
   6   0   3     3773.61     4184.95    304.69 o 
   7   0   3     1531.62     1638.71    190.99 o 
   8   0   3       28.59       51.07    126.23 o 
  -9   1   3      181.35      321.46    138.76 o 
  -8   1   3      491.40      759.13    146.28 o 
  -7   1   3     2602.76     2529.71    120.98 o 
  -6   1   3      505.38      501.25     42.02 o 
  -5   1   3     3089.67     2831.30    100.11 o 
  -4   1   3    12242.00    11274.82    390.37 o 
  -3   1   3     4745.71     4261.37    145.60 o 
  -2   1   3      824.59      872.16     46.63 o 
  -1   1   3    26102.80    26051.93   1356.95 o 
   0   1   3    31731.19    36478.34   1464.33 o 
   1   1   3     4219.81     4039.76    164.35 o 
   2   1   3     1135.83     1093.89     93.66 o 
   3   1   3     4291.73     4168.32    189.37 o 
   4   1   3    15098.72    14405.76    836.41 o 
   5   1   3     3306.13     3133.66    236.47 o 
   6   1   3     1433.94     1394.53    170.17 o 
   7   1   3     1907.95     1761.48    201.01 o 
   8   1   3      213.63      195.03    138.37 o 
  -9   2   3      370.85      315.49    150.71 o 
  -8   2   3     1474.88     1588.41    195.61 o 
  -7   2   3      882.06     1064.95    186.75 o 
  -6   2   3     3001.69     3084.38    104.35 o 
  -5   2   3     6065.68     5763.64    177.20 o 
  -4   2   3     6973.55     6201.98    178.41 o 
  -3   2   3    18142.55    17901.89    583.57 o 
  -2   2   3    13961.98    13879.51    824.45 o 
  -1   2   3     6373.07     6509.03    263.31 o 
   0   2   3      691.06      734.19     50.45 o 
   1   2   3    17350.98    17997.55    562.81 o 
   2   2   3    18145.68    19251.25    767.36 o 
   3   2   3     9041.56     9096.08    533.84 o 
   4   2   3     5163.96     4962.58    344.20 o 
   5   2   3     3242.44     2941.13    244.76 o 
   6   2   3     1063.33     1161.73    159.96 o 
   7   2   3      760.42      737.55    157.45 o 
   8   2   3     1149.90     1196.99    201.97 o 
  -9   3   3       53.79      118.33    148.40 o 
  -8   3   3      172.51      307.58    136.45 o 
  -7   3   3      392.25      388.22     82.33 o 
  -6   3   3     6400.89     6053.73    288.25 o 
  -5   3   3     9818.90     9304.30    284.60 o 
  -4   3   3      771.90      741.71     33.16 o 
  -3   3   3    17241.19    17968.34    440.35 o 
  -2   3   3      993.37      901.17     56.19 o 
  -1   3   3    37501.70    41102.97   1644.61 o 
   0   3   3     1101.47     1149.32     68.62 o 
   1   3   3    33636.88    35258.69   1082.11 o 
   2   3   3     4026.01     3880.07    295.64 o 
   3   3   3    15808.31    15699.11    941.45 o 
   4   3   3      397.55      364.57     88.65 o 
   5   3   3     3001.99     2674.59    239.94 o 
   6   3   3     4157.44     4323.13    335.34 o 
   7   3   3      855.32      890.37    173.06 o 
   8   3   3       43.45     -133.36    133.36 o 
  -9   4   3      118.77       49.14    162.66 o 
  -8   4   3     1246.29     1638.61    187.81 o 
  -7   4   3     1496.98     1883.27    281.37 o 
  -6   4   3     3098.72     3066.98    179.72 o 
  -5   4   3     2901.60     2700.88    266.53 o 
  -4   4   3     9260.76     8574.12    349.33 o 
  -3   4   3    22492.31    20966.29    774.13 o 
  -2   4   3     7681.90     7764.57    455.02 o 
  -1   4   3     8659.89     7537.54    487.59 o 
   0   4   3      770.53      727.83     40.46 o 
   1   4   3    17782.94    18915.25    599.53 o 
   2   4   3     3597.49     3790.45    240.52 o 
   3   4   3    11599.28    10976.53    451.18 o 
   4   4   3     7665.04     7636.93    484.98 o 
   5   4   3     4018.57     3784.86    305.85 o 
   6   4   3      674.10      550.80    150.71 o 
   7   4   3      440.92      535.38    162.08 o 
   8   4   3     1173.22     1379.31    233.58 o 
  -9   5   3       91.67     -161.69    186.75 o 
  -8   5   3      343.74      596.62    120.07 o 
  -7   5   3     1625.74     1688.09    138.16 o 
  -6   5   3     5181.93     5264.89    266.78 o 
  -5   5   3     3621.51     3752.96    197.13 o 
  -4   5   3    19188.14    17445.50   1244.21 o 
  -3   5   3     3858.69     3827.45    239.55 o 
  -2   5   3      402.46      562.75     71.11 o 
  -1   5   3     8500.49     8729.86    271.65 o 
   0   5   3    28290.11    29907.33   1126.82 o 
   1   5   3    11459.26    11446.31    342.99 o 
   2   5   3      771.77      831.96     55.73 o 
   3   5   3     7441.06     7982.95    329.15 o 
   4   5   3     9476.88     8810.89    375.52 o 
   5   5   3     2973.43     3073.53    289.85 o 
   6   5   3     1974.22     1853.21    236.08 o 
   7   5   3     1766.84     1639.10    239.17 o 
   8   5   3      106.44       15.23    161.69 o 
  -8   6   3      174.84      134.74     98.70 o 
  -7   6   3      470.17      632.74    280.31 o 
  -6   6   3     8811.90     8358.35    660.07 o 
  -5   6   3     5290.86     4856.43    251.87 o 
  -4   6   3     1021.31     1161.34    120.45 o 
  -3   6   3     3323.70     3296.89    219.32 o 
  -2   6   3    31135.71    29518.03   1800.41 o 
  -1   6   3      574.96      747.33     42.86 o 
   0   6   3       18.24        3.98     18.04 o 
   2   6   3    35026.10    36008.09   1088.04 o 
   3   6   3     2104.21     2118.97    110.33 o 
   4   6   3      447.89      509.69     64.50 o 
   5   6   3     3649.55     3813.82    280.51 o 
   6   6   3     2446.86     2609.07    269.81 o 
   7   6   3      648.33      593.97    185.98 o 
   8   6   3       80.35       69.57    176.15 o 
  -8   7   3      433.04      671.64    153.41 o 
  -7   7   3     2433.08     2562.43    226.06 o 
  -6   7   3       13.77       36.04     77.28 o 
  -5   7   3     1251.47     1324.38    140.88 o 
  -4   7   3    15410.17    14615.44    860.31 o 
  -3   7   3     2101.64     1731.80    147.82 o 
  -2   7   3     1408.87     1448.71    129.12 o 
  -1   7   3      638.08      587.59     44.33 o 
   0   7   3    40138.00    43282.87   1163.87 o 
   1   7   3     7429.00     7931.77    285.25 o 
   2   7   3      953.51     1030.12     75.70 o 
   3   7   3     4362.47     4012.06    184.63 o 
   4   7   3    12059.74    12210.16    516.31 o 
   5   7   3     1817.15     1867.00    124.98 o 
   6   7   3       95.38     -107.73    119.49 o 
   7   7   3     2297.56     2095.08    259.60 o 
   8   7   3      178.22      143.38    163.81 o 
  -8   8   3      211.37      190.41    123.73 o 
  -7   8   3     1136.40      964.38    156.49 o 
  -6   8   3     1978.37     1978.29    189.45 o 
  -5   8   3     2796.44     3004.53    224.71 o 
  -4   8   3     2058.76     2025.31    180.77 o 
  -3   8   3     7613.75     7606.53    497.03 o 
  -2   8   3    17074.77    17398.65    583.78 o 
  -1   8   3     9211.55     9778.85    286.90 o 
   0   8   3     2872.49     3049.12    102.88 o 
   1   8   3     8103.69     8205.11    265.46 o 
   2   8   3    11409.53    11874.35    511.87 o 
   3   8   3     5585.48     5874.93    247.48 o 
   4   8   3     2273.67     1976.13    118.14 o 
   5   8   3     3767.77     3611.01    192.68 o 
   6   8   3     1232.14     1282.37    174.41 o 
   7   8   3      757.20      660.26    167.86 o 
  -8   9   3      325.05      386.79    141.65 o 
  -7   9   3      435.52      514.76    129.12 o 
  -6   9   3     2070.18     2176.41    208.33 o 
  -5   9   3     3860.33     3861.18    292.17 o 
  -4   9   3     1358.14     1333.83    142.81 o 
  -3   9   3     7277.10     7388.18    441.33 o 
  -2   9   3      684.48      701.52     51.83 o 
  -1   9   3    28096.80    28850.39    770.30 o 
   0   9   3     3848.55     3858.24    139.02 o 
   1   9   3    10901.60    11120.21    368.77 o 
   2   9   3     1265.46     1297.76     71.69 o 
   3   9   3     7656.37     8180.65    501.46 o 
   4   9   3      703.42      738.12    102.14 o 
   5   9   3     2095.40     1920.09    180.00 o 
  -8  10   3      628.82     1205.47    191.37 o 
  -7  10   3      655.57      831.02    155.53 o 
  -6  10   3      734.53      965.54    144.73 o 
  -5  10   3     2486.57     2440.63    217.20 o 
  -4  10   3     2355.13     2647.61    220.09 o 
  -3  10   3    14054.65    14013.07    604.38 o 
  -2  10   3     1709.63     1795.94     78.20 o 
  -1  10   3    13099.04    12399.58    350.28 o 
   0  10   3      437.10      539.69     56.77 o 
   1  10   3     9480.99     8530.31    306.06 o 
   2  10   3       47.24       72.39     35.60 o 
   3  10   3     6853.79     6809.63    409.34 o 
   4  10   3     4913.88     4757.14    323.97 o 
   5  10   3     1964.09     1992.16    184.05 o 
  -8  11   3      216.45      238.01    137.80 o 
  -7  11   3      542.41      854.72    157.26 o 
  -6  11   3     1432.83     1334.21    174.80 o 
  -5  11   3     4464.69     4869.11    341.12 o 
  -4  11   3     3208.82     3050.78    252.66 o 
  -3  11   3     3000.83     2971.06    181.45 o 
  -2  11   3      482.53      488.53     52.38 o 
  -1  11   3     7861.52     7892.47    238.75 o 
   0  11   3     7603.64     7259.36    235.16 o 
   1  11   3     7415.10     7151.86    251.44 o 
   2  11   3      560.97      522.95     56.00 o 
   3  11   3     5596.27     5907.65    273.74 o 
   4  11   3     1764.66     1681.50    172.10 o 
   5  11   3     1258.85     1341.73    153.98 o 
  -8  12   3      121.92      232.04    143.19 o 
  -7  12   3      228.36      212.38    128.35 o 
  -6  12   3     2049.47     2145.38    228.95 o 
  -5  12   3     3237.95     3875.44    290.24 o 
  -4  12   3     1518.12     1548.13    173.06 o 
  -3  12   3     1160.87     1293.08    109.94 o 
  -2  12   3    14100.99    14038.21    467.41 o 
  -1  12   3      988.64     1041.87     69.36 o 
   0  12   3      606.94      629.74     83.06 o 
   1  12   3     1479.46     1576.68     90.15 o 
   2  12   3    10009.95    10070.36    350.89 o 
   3  12   3     1599.17     1481.98    239.36 o 
   4  12   3      519.44      496.64    106.00 o 
   5  12   3     1497.60     1344.23    161.50 o 
  -7  13   3     1040.93     1041.28    182.51 o 
  -6  13   3      128.17      100.99    108.50 o 
  -5  13   3      174.23      246.88    113.32 o 
  -4  13   3     6566.81     6737.36    462.34 o 
  -3  13   3     2336.58     2419.08    159.94 o 
  -2  13   3      720.75      596.80     62.68 o 
  -1  13   3      295.92      352.80     48.81 o 
   0  13   3    17153.20    16741.49    468.96 o 
   1  13   3      791.10      832.95     68.05 o 
   2  13   3       44.67       -3.30     43.00 o 
   3  13   3     1009.72      991.63    128.74 o 
   4  13   3     4368.34     4417.37    338.61 o 
   5  13   3      740.83      693.99    125.27 o 
   6  13   3       84.27       99.44     96.55 o 
  -7  14   3      256.51      333.60    140.69 o 
  -6  14   3     1107.88     1167.12    183.66 o 
  -5  14   3     2241.65     2653.59    257.09 o 
  -4  14   3      564.19      659.11    130.67 o 
  -3  14   3      729.48      727.29     92.54 o 
  -2  14   3     7192.70     6975.05    257.62 o 
  -1  14   3      779.64      771.87     67.59 o 
   0  14   3      411.45      453.68     48.40 o 
   1  14   3     1812.43     1773.87     87.52 o 
   2  14   3     7611.23     7348.34    285.87 o 
   3  14   3     1571.08     1495.44    133.68 o 
   4  14   3      540.69      479.88    116.40 o 
   5  14   3     1466.99     1794.82    187.52 o 
   6  14   3      560.88      487.01    126.62 o 
  -7  15   3      365.69      263.45    141.65 o 
  -6  15   3      891.83     1029.90    184.05 o 
  -5  15   3     1618.82     2022.81    223.94 o 
  -4  15   3     1204.10     1321.49    177.30 o 
  -3  15   3     2101.17     2138.48    156.74 o 
  -2  15   3      641.06      647.67     69.78 o 
  -1  15   3     3848.67     3750.07    163.21 o 
   0  15   3     1911.97     1721.85     89.48 o 
   1  15   3     4198.56     3875.66    143.75 o 
   2  15   3      673.99      785.73     79.66 o 
   3  15   3     2749.55     2643.52    262.10 o 
   4  15   3     1050.74      944.14    153.21 o 
   5  15   3      823.98      911.19    154.56 o 
   6  15   3      894.89      721.16    148.40 o 
  -7  16   3      261.85      299.88    154.95 o 
  -6  16   3      181.06      100.41    130.67 o 
  -5  16   3      685.11      846.82    164.58 o 
  -4  16   3      947.07     1173.53    131.11 o 
  -3  16   3     3680.91     3725.29    220.86 o 
  -2  16   3      416.74      449.59     76.13 o 
  -1  16   3     1502.54     1534.91     96.63 o 
   0  16   3       97.23       76.11     41.11 o 
   1  16   3     3335.83     3270.92    127.73 o 
   2  16   3       37.05       70.87     54.20 o 
   3  16   3     2405.43     2417.83    184.34 o 
   4  16   3     1192.83     1473.55    193.11 o 
   5  16   3      887.93     1070.95    169.40 o 
   6  16   3       87.98      -22.16    106.77 o 
  -6  17   3      775.35      740.63    175.38 o 
  -5  17   3      974.44     1350.98    201.20 o 
  -4  17   3      504.81      450.51    213.44 o 
  -3  17   3     1593.33     1584.84    143.67 o 
  -2  17   3       62.57        8.61     53.13 o 
  -1  17   3     3188.83     3179.73    136.25 o 
   0  17   3     1268.93     1270.11     80.13 o 
   1  17   3     2536.04     2380.83    116.06 o 
   2  17   3      159.14      221.55     63.60 o 
   3  17   3     1651.83     1439.42    149.82 o 
   4  17   3      572.82      452.13    136.83 o 
   5  17   3      486.77      603.03    149.94 o 
  -6  18   3      555.28      612.66    177.88 o 
  -5  18   3      306.75      460.03    160.34 o 
  -4  18   3      173.11      191.73     98.50 o 
  -3  18   3      959.59     1038.60    124.23 o 
  -2  18   3     2826.00     2980.38    152.52 o 
  -1  18   3      300.19      258.76     56.67 o 
   0  18   3       33.82       -8.80     45.33 o 
   1  18   3     1099.24      978.15    112.07 o 
   2  18   3     2212.87     2200.69    134.57 o 
   3  18   3      448.17      287.85    102.11 o 
   4  18   3      419.56      460.80    147.43 o 
   5  18   3      549.00      581.83    159.00 o 
  -5  19   3      108.95      138.18    144.16 o 
  -4  19   3     1563.49     1576.05    166.47 o 
  -3  19   3      301.05      312.95    100.32 o 
  -2  19   3       38.97       36.82     62.05 o 
  -1  19   3       30.66      -16.44     49.50 o 
   0  19   3     5047.67     4935.43    184.09 o 
   1  19   3        2.75      -47.54     47.54 o 
   2  19   3       29.00       38.15     61.88 o 
   3  19   3      640.88      745.40    126.81 o 
   4  19   3     1134.41      830.63    183.66 o 
  -5  20   3      413.34      695.34    190.79 o 
  -4  20   3       55.60       55.89    104.97 o 
  -3  20   3      326.46      417.13    106.01 o 
  -2  20   3     2295.50     2353.97    148.79 o 
  -1  20   3      203.10      217.19     62.45 o 
   0  20   3       78.53       -3.79     53.67 o 
   1  20   3      435.28      547.46     72.74 o 
   2  20   3     2161.88     2150.15    189.16 o 
   3  20   3      142.57       46.88    137.60 o 
   4  20   3       93.44       74.97    136.06 o 
  -4  21   3      357.16      455.88    188.29 o 
  -3  21   3      495.18      445.26    141.17 o 
  -2  21   3       11.22      -59.14     59.14 o 
  -1  21   3      856.51      724.26     82.33 o 
   0  21   3      958.82      944.89     86.21 o 
   1  21   3      589.03      641.27     80.76 o 
   2  21   3      173.94      211.02    104.74 o 
   3  21   3      413.38      444.01    128.00 o 
  -3  22   3      935.11      653.43    160.44 o 
  -2  22   3       94.51      165.06     72.32 o 
  -1  22   3      726.27      707.73     85.66 o 
   0  22   3       36.41      -14.51     58.55 o 
   1  22   3      694.92      626.02     83.31 o 
   2  22   3      187.95      152.76    113.52 o 
  -1  23   3      778.86      817.66    105.61 o 
   0  23   3       89.31      168.73     68.62 o 
  -3 -22   4      809.30      816.18    218.74 o 
  -2 -22   4      337.93      518.04    173.84 o 
  -1 -22   4       68.08        0.68     89.99 o 
   0 -22   4      937.37      738.90    124.34 o 
   1 -22   4      219.14      184.63    140.69 o 
   2 -22   4      441.29      420.13    172.87 o 
  -4 -21   4      174.64      -75.55    187.90 o 
  -3 -21   4      247.89      238.20    172.87 o 
  -2 -21   4      877.35      714.23    180.77 o 
  -1 -21   4      434.23      373.88    148.59 o 
   0 -21   4      335.54      146.81     92.63 o 
   1 -21   4     1087.73     1272.54    199.27 o 
   2 -21   4      997.94     1208.37    210.84 o 
   3 -21   4       19.87       99.64    154.76 o 
  -4 -20   4      513.62      450.39    212.38 o 
  -3 -20   4      163.26      323.19    166.13 o 
  -2 -20   4      663.41      693.22    171.91 o 
  -1 -20   4     1813.19     1722.35    217.78 o 
   0 -20   4      536.59      481.08    100.10 o 
   1 -20   4      167.24      186.36     91.79 o 
   2 -20   4       20.67      -32.18    125.27 o 
   3 -20   4     1777.91     1710.98    243.41 o 
   4 -20   4       97.47      144.93    149.36 o 
  -5 -19   4       37.28      -23.70    203.51 o 
  -4 -19   4      487.91      413.00    198.70 o 
  -3 -19   4     1258.79     1282.37    213.73 o 
  -2 -19   4      628.35      800.18    171.14 o 
  -1 -19   4       97.43       -1.93    107.92 o 
   0 -19   4      349.95      242.45    100.22 o 
   1 -19   4     2932.70     3080.44    202.14 o 
   2 -19   4      167.64      233.19    123.34 o 
   3 -19   4      143.26       21.58    131.24 o 
   4 -19   4       49.48      -14.07    130.28 o 
  -5 -18   4      382.82      296.41    214.88 o 
  -4 -18   4      955.55      915.04    217.58 o 
  -3 -18   4      746.82      710.95    175.38 o 
  -2 -18   4     1819.51     2079.08    230.50 o 
  -1 -18   4     2625.14     2481.48    245.91 o 
   0 -18   4      736.58      827.93    151.67 o 
   1 -18   4      586.38      590.89     95.18 o 
   2 -18   4      288.95      252.85    122.38 o 
   3 -18   4     2014.58     2013.56    237.05 o 
   4 -18   4      625.48      646.20    162.08 o 
   5 -18   4      136.90      126.62    129.89 o 
  -5 -17   4     1547.24     1443.29    288.89 o 
  -4 -17   4      497.94      587.99    190.99 o 
  -3 -17   4      424.21      258.25    143.00 o 
  -2 -17   4     1195.32     1381.43    184.24 o 
  -1 -17   4     2046.07     2417.12    231.46 o 
   0 -17   4     1917.42     1842.42    195.81 o 
   1 -17   4     1339.68     1281.52    118.31 o 
   2 -17   4     2977.65     2782.90    265.76 o 
   3 -17   4       20.35       48.18    106.96 o 
   4 -17   4      514.51      416.09    142.04 o 
   5 -17   4      385.34      584.52    146.08 o 
  -5 -16   4       47.07      -81.91    177.69 o 
  -4 -16   4      739.85      802.30    200.05 o 
  -3 -16   4     2958.57     3088.94    291.97 o 
  -2 -16   4     1700.77     1441.94    189.64 o 
  -1 -16   4      226.04      173.06     96.36 o 
   0 -16   4     5025.88     4557.87    317.99 o 
   1 -16   4      781.74      808.58     94.41 o 
   2 -16   4     2443.99     2253.30    229.15 o 
   3 -16   4      106.37       64.95    106.38 o 
   4 -16   4     2744.76     3097.04    273.28 o 
   5 -16   4      129.73       80.94    108.89 o 
   6 -16   4      266.78      223.36    108.50 o 
  -6 -15   4      558.15      409.92    250.92 o 
  -5 -15   4     2431.58     2861.53    342.66 o 
  -4 -15   4      913.49      829.47    186.36 o 
  -3 -15   4      474.59      418.01    130.28 o 
  -2 -15   4     2793.37     2917.04    253.04 o 
  -1 -15   4     1047.23      832.37    133.75 o 
   0 -15   4     2603.40     2465.30    227.22 o 
   1 -15   4     2601.37     2490.08    153.04 o 
   2 -15   4     4453.28     4903.23    339.19 o 
   3 -15   4      100.66      160.54    102.34 o 
   4 -15   4     1396.73     1536.38    182.12 o 
   5 -15   4      594.52      529.60    114.09 o 
   6 -15   4      752.82      431.70    117.37 o 
  -6 -14   4      916.24      930.46    264.99 o 
  -5 -14   4      380.90      255.36    187.13 o 
  -4 -14   4     3395.44     3214.02    325.31 o 
  -3 -14   4     1150.54     1260.40    177.30 o 
  -2 -14   4     2569.25     2557.61    233.39 o 
  -1 -14   4     4418.19     4039.83    310.09 o 
   0 -14   4     2753.13     2609.65    240.52 o 
   1 -14   4      530.27      545.02     76.76 o 
   2 -14   4      464.58      425.92    108.50 o 
   3 -14   4     6289.96     6594.74    432.47 o 
   5 -14   4      102.52       32.18     87.30 o 
   6 -14   4      460.68      358.46    112.55 o 
  -7 -13   4      115.14      203.13    111.01 o 
  -6 -13   4     1986.20     1213.95    278.10 o 
  -5 -13   4      166.69      345.16    181.54 o 
  -4 -13   4     2422.52     2554.14    276.36 o 
  -3 -13   4     2467.83     2781.55    256.13 o 
  -2 -13   4     1271.22     1366.01    156.68 o 
  -1 -13   4      109.07       87.50     76.70 o 
   0 -13   4     1773.67     1716.77    180.77 o 
   1 -13   4    12745.69    12170.57    782.45 o 
   2 -13   4      264.06      275.21     94.05 o 
   3 -13   4      480.94      396.43    107.73 o 
   4 -13   4      189.17      230.88     78.63 o 
   5 -13   4     3897.18     4170.69    287.93 o 
   6 -13   4       51.72       -1.73     93.08 o 
   7 -13   4       33.64       30.64    108.50 o 
  -8 -12   4      669.80      663.93    147.43 o 
  -7 -12   4      402.07      294.29    111.97 o 
  -6 -12   4     1283.55     1009.86    252.27 o 
  -5 -12   4      816.15      541.16    199.47 o 
  -4 -12   4     2533.43     2660.33    276.36 o 
  -3 -12   4     2023.87     2018.95    210.64 o 
  -2 -12   4     3841.44     3927.67    294.86 o 
  -1 -12   4     9178.42     8501.34    568.34 o 
   0 -12   4     3671.94     3532.59    253.81 o 
   1 -12   4     1326.10     1227.44    142.23 o 
   2 -12   4      984.57     1050.72    133.17 o 
   3 -12   4     9217.20     9751.24    403.91 o 
   4 -12   4     1187.01     1211.38     94.16 o 
   5 -12   4      240.12      379.47    102.34 o 
   6 -12   4      552.42      540.97    121.99 o 
   7 -12   4      737.08      775.13    147.62 o 
  -8 -11   4      193.02      223.94    112.16 o 
  -7 -11   4      233.18      436.90    113.13 o 
  -6 -11   4      771.78      721.25    252.27 o 
  -5 -11   4     5418.00     5459.42    474.48 o 
  -4 -11   4     1969.86     2199.92    256.51 o 
  -3 -11   4     4866.22     4726.11    365.98 o 
  -2 -11   4     4918.15     5435.72    386.41 o 
  -1 -11   4     3818.38     3567.47    260.95 o 
   0 -11   4     3915.53     3654.77    254.97 o 
   1 -11   4     5501.48     5573.29    240.70 o 
   2 -11   4     7799.30     8052.43    242.86 o 
   3 -11   4      250.97      264.05     53.63 o 
   4 -11   4     1803.24     1921.31    124.49 o 
   5 -11   4     2478.67     2547.40    214.11 o 
   6 -11   4     1041.25      900.97    138.18 o 
   7 -11   4      276.50      214.50    112.55 o 
  -8 -10   4       94.96       42.21    100.02 o 
  -7 -10   4     3121.03     3495.39    278.29 o 
  -6 -10   4       92.58      -54.02     67.37 o 
  -5 -10   4       53.03      157.84    164.58 o 
  -4 -10   4     1989.46     1748.56    239.17 o 
  -3 -10   4    12723.88    12423.61    773.59 o 
  -2 -10   4     8022.21     7862.66    475.06 o 
  -1 -10   4     1347.33     1300.49    130.18 o 
   0 -10   4    10879.02    11187.39    439.66 o 
   1 -10   4     3740.58     3559.11    131.03 o 
   2 -10   4     4675.82     4647.28    153.41 o 
   3 -10   4      314.17      284.27     51.03 o 
   4 -10   4     7553.06     7962.48    345.30 o 
   5 -10   4      580.57      685.51    114.67 o 
   6 -10   4      754.32      823.11    129.89 o 
   7 -10   4      138.86      158.42    105.23 o 
  -8  -9   4      163.08      -10.41     89.62 o 
  -7  -9   4      104.18      150.13     91.54 o 
  -6  -9   4      504.29      528.01     89.66 o 
  -5  -9   4     6165.52     5895.66    467.25 o 
  -4  -9   4     3625.85     3450.49    329.75 o 
  -3  -9   4      514.83      440.75    116.02 o 
  -2  -9   4     6255.74     6400.89    268.03 o 
  -1  -9   4    10175.47    10672.54    677.03 o 
   0  -9   4     5019.00     4963.40    250.63 o 
   1  -9   4     2992.64     2889.63    113.22 o 
   2  -9   4    14390.39    14302.06    407.83 o 
   3  -9   4      110.07      168.96     71.89 o 
   4  -9   4     2976.42     3064.10    158.41 o 
   5  -9   4     1105.80     1125.30    128.93 o 
   6  -9   4     2514.00     2456.05    217.20 o 
   7  -9   4      209.07      315.87    109.47 o 
  -9  -8   4       35.73      -28.81     73.16 o 
  -8  -8   4     1055.35      978.06    138.76 o 
  -7  -8   4     2386.33     2452.63    162.27 o 
  -6  -8   4     1919.81     2140.83    150.35 o 
  -5  -8   4     1931.09     1820.03    211.03 o 
  -4  -8   4     3953.88     3815.86    199.08 o 
  -3  -8   4     5487.89     5390.02    247.44 o 
  -2  -8   4     6915.40     7392.15    317.69 o 
  -1  -8   4    14862.29    15871.40    766.65 o 
   0  -8   4     7696.80     7319.56    285.31 o 
   1  -8   4     3251.63     3445.68    110.67 o 
   2  -8   4     4105.88     4393.47    158.15 o 
   3  -8   4     9779.92     9931.23    437.46 o 
   4  -8   4     4341.06     4232.46    199.36 o 
   5  -8   4      649.60      682.62    107.54 o 
   6  -8   4      654.28      793.24    122.19 o 
   7  -8   4      943.84      896.35    134.71 o 
   8  -8   4      324.36      270.00    118.91 o 
  -9  -7   4      108.33       23.06     71.74 o 
  -8  -7   4     1326.12     1324.36     95.63 o 
  -7  -7   4       79.35       44.15     55.13 o 
  -6  -7   4     3780.66     3440.90    162.64 o 
  -5  -7   4     1061.96      981.04     81.02 o 
  -4  -7   4     4130.74     4229.06    178.64 o 
  -3  -7   4     9212.62     9482.40    279.50 o 
  -2  -7   4    10058.15    11004.69    456.02 o 
  -1  -7   4      247.32      315.53     49.24 o 
   0  -7   4    15616.98    17832.40    591.00 o 
   1  -7   4    27890.26    29178.29    823.23 o 
   2  -7   4     2991.70     3064.34    108.89 o 
   3  -7   4     2102.14     1906.74    110.79 o 
   4  -7   4     1276.67     1263.10     89.28 o 
   5  -7   4     7972.45     7888.87    499.73 o 
   6  -7   4      326.79      364.63     92.31 o 
   7  -7   4      185.58      168.44     95.01 o 
   8  -7   4      442.77      516.69    127.58 o 
  -9  -6   4       10.39       56.35     73.11 o 
  -8  -6   4     1873.49     1892.42    159.82 o 
  -7  -6   4      189.71      216.42     58.93 o 
  -6  -6   4     5601.47     5539.70    216.82 o 
  -5  -6   4     2684.50     2532.61    129.10 o 
  -4  -6   4     6120.81     5522.69    237.72 o 
  -3  -6   4      836.34      844.09     57.08 o 
  -2  -6   4    12018.36    12556.26    535.60 o 
  -1  -6   4    20911.83    20461.80    849.58 o 
   0  -6   4     1033.57     1125.40     48.44 o 
   1  -6   4     1184.29     1415.77     56.90 o 
   2  -6   4     1155.78     1097.22     56.81 o 
   3  -6   4    27070.74    26875.05   1070.82 o 
   4  -6   4     1025.89     1010.99     79.30 o 
   5  -6   4      859.89      815.21    111.78 o 
   6  -6   4     1201.85     1222.24    137.03 o 
   7  -6   4     1583.43     1775.55    173.84 o 
   8  -6   4      133.82      176.73    106.77 o 
  -9  -5   4      299.88      222.97     76.63 o 
  -8  -5   4      912.94      930.65     94.65 o 
  -7  -5   4      218.96      196.17     56.02 o 
  -6  -5   4     2763.89     2651.74    134.04 o 
  -5  -5   4     6035.96     5823.82    225.33 o 
  -4  -5   4     6127.17     5203.08    245.20 o 
  -3  -5   4     8400.27     8142.24    288.28 o 
  -2  -5   4    11383.90    12148.99    398.06 o 
  -1  -5   4     4012.95     3929.71    179.17 o 
   0  -5   4     9215.64     9400.60    270.53 o 
   1  -5   4    27882.78    28673.77    797.41 o 
   2  -5   4    18310.66    19297.14    601.32 o 
   3  -5   4      440.94      502.05     94.24 o 
   4  -5   4     3011.98     2858.33    143.21 o 
   5  -5   4     8734.03     8537.24    356.99 o 
   6  -5   4     1484.03     1606.72    154.37 o 
   7  -5   4      458.63      526.32    111.20 o 
   8  -5   4      461.74      352.30    110.04 o 
  -9  -4   4       26.50       56.65     70.21 o 
  -8  -4   4      502.20      527.64     79.87 o 
  -7  -4   4     4998.88     5231.73    178.99 o 
  -6  -4   4     2037.80     1979.02    114.30 o 
  -5  -4   4      794.05      871.45     94.38 o 
  -4  -4   4     5730.00     5172.64    202.75 o 
  -3  -4   4    13495.35    12356.81    408.81 o 
  -2  -4   4     8459.22     8912.25    344.52 o 
  -1  -4   4     6867.92     6966.90    258.20 o 
   0  -4   4    30649.33    34051.73   1067.14 o 
   1  -4   4     4695.99     4710.43    165.04 o 
   2  -4   4    14517.10    14493.32    587.56 o 
   3  -4   4     3858.80     3733.60    175.04 o 
   4  -4   4    10638.42    10370.54    431.05 o 
   5  -4   4     1454.01     1388.99     95.41 o 
   6  -4   4     1105.04      992.13    119.29 o 
   7  -4   4      516.71      553.85     86.17 o 
   8  -4   4      527.27     1076.93    204.29 o 
  -9  -3   4     1164.78     1429.61    119.52 o 
  -8  -3   4       53.84      -56.68     60.21 o 
  -7  -3   4       51.45       22.60     43.99 o 
  -6  -3   4      485.71      522.37     89.06 o 
  -5  -3   4    12112.60    11929.51    414.00 o 
  -4  -3   4     3719.81     3398.99    141.90 o 
  -3  -3   4       62.04       74.56     28.02 o 
  -2  -3   4     9033.52     9048.67    402.59 o 
  -1  -3   4    10998.39    12521.88    449.27 o 
   0  -3   4     7221.51     8002.52    280.20 o 
   1  -3   4     3026.08     3268.82    122.34 o 
   2  -3   4    32372.96    34123.97   1099.79 o 
   3  -3   4       16.86      -11.05     27.32 o 
   4  -3   4     7473.62     7357.36    252.49 o 
   5  -3   4      766.04      774.79     58.67 o 
   6  -3   4     4306.72     4239.76    166.78 o 
   7  -3   4      732.79      683.90     87.42 o 
   8  -3   4      257.03      415.12    160.15 o 
  -9  -2   4       21.40      112.16     71.98 o 
  -8  -2   4      636.69      659.86     84.70 o 
  -7  -2   4     3660.96     3699.21    160.31 o 
  -6  -2   4      648.27      654.58     55.87 o 
  -5  -2   4     1499.69     1691.62     93.78 o 
  -4  -2   4     5162.78     4840.94    193.02 o 
  -3  -2   4    10770.31    10153.65    370.58 o 
  -2  -2   4    10277.52     9350.94    319.76 o 
  -1  -2   4    10453.58    11035.44    567.37 o 
   0  -2   4    16545.26    18697.07    611.19 o 
   1  -2   4     9090.40     9933.80    335.34 o 
   2  -2   4     8052.02     8546.09    290.84 o 
   3  -2   4    10784.53    10627.03    357.85 o 
   4  -2   4    13777.76    13569.77    443.19 o 
   5  -2   4      652.90      641.53     53.05 o 
   6  -2   4     1449.88     1561.24    114.19 o 
   7  -2   4      926.87     1064.02    166.90 o 
   8  -2   4      542.77      641.96    174.80 o 
  -9  -1   4      283.58      175.95    137.22 o 
  -8  -1   4      711.54      739.29     87.05 o 
  -7  -1   4      126.33      182.71     48.94 o 
  -6  -1   4     3704.26     3435.39    147.16 o 
  -5  -1   4     2775.19     2541.79     99.39 o 
  -4  -1   4     6034.11     5504.79    196.77 o 
  -3  -1   4    16623.51    15332.73    503.10 o 
  -2  -1   4     6506.19     5625.01    231.81 o 
  -1  -1   4     6117.56     6102.15    382.17 o 
   0  -1   4    12981.20    13481.45    560.46 o 
   1  -1   4    26987.89    28442.44    834.31 o 
   2  -1   4    10465.87    11293.26    364.12 o 
   3  -1   4      747.42      855.07     48.10 o 
   4  -1   4     1530.21     1487.04     73.40 o 
   5  -1   4    11604.50    11995.15    398.37 o 
   6  -1   4      776.13      906.79     78.86 o 
   7  -1   4      314.45      275.40    128.74 o 
   8  -1   4      614.37      537.50    163.43 o 
  -9   0   4       42.29        5.78    121.99 o 
  -8   0   4     1952.49     2136.61    115.46 o 
  -7   0   4       59.70      -20.30     35.35 o 
  -6   0   4     3714.85     3307.72    120.07 o 
  -5   0   4     3574.25     3211.45    132.24 o 
  -4   0   4     9904.55     9749.10    286.55 o 
  -3   0   4      853.62      847.75     65.49 o 
  -2   0   4    17119.55    15987.64    521.97 o 
  -1   0   4    44818.83    42731.88   1655.80 o 
   0   0   4     7983.68    10063.99    465.44 o 
   1   0   4     1161.33     1431.49     57.38 o 
   2   0   4      317.70      288.08     28.61 o 
   3   0   4    27647.14    26189.47    840.92 o 
   4   0   4        1.08       12.20     29.56 o 
   5   0   4      546.94      742.95    116.89 o 
   6   0   4      743.92      706.90    128.93 o 
   7   0   4     2507.43     2800.63    267.11 o 
   8   0   4       62.93       90.00    137.41 o 
  -9   1   4      263.21      219.12    140.69 o 
  -8   1   4      723.00      757.91    102.95 o 
  -7   1   4       90.43       63.49     45.43 o 
  -6   1   4     3874.91     3551.89    123.95 o 
  -5   1   4     2710.78     2427.81    110.15 o 
  -4   1   4     5747.49     5193.21    192.01 o 
  -3   1   4    15849.18    15106.84    497.89 o 
  -2   1   4     6130.51     6165.85    201.13 o 
  -1   1   4     6446.68     6536.82    432.27 o 
   0   1   4    14010.25    14356.42    560.96 o 
   1   1   4    30333.42    32054.81    966.80 o 
   2   1   4     9811.09    10455.15    640.80 o 
   3   1   4      620.61      676.07     94.63 o 
   4   1   4     1403.78     1250.57    139.34 o 
   5   1   4    11471.03    11419.73    709.79 o 
   6   1   4      903.07      921.79    148.20 o 
   7   1   4      231.39      214.11    125.65 o 
   8   1   4      652.70      660.26    177.69 o 
  -9   2   4       19.15      -68.03    131.24 o 
  -8   2   4      672.05      657.13    136.16 o 
  -7   2   4     3644.75     3836.17    157.68 o 
  -6   2   4      770.62      858.22     49.58 o 
  -5   2   4     1564.33     1736.21     72.05 o 
  -4   2   4     5723.64     5498.19    187.82 o 
  -3   2   4    11574.29    11677.90    364.04 o 
  -2   2   4     9262.40     9432.09    271.78 o 
  -1   2   4     9211.17     8805.65    544.63 o 
   0   2   4    17419.87    18856.04    609.57 o 
   1   2   4     9344.67    10320.07    328.27 o 
   2   2   4     8820.74     9182.61    527.67 o 
   3   2   4    11697.94    11589.51    645.04 o 
   4   2   4    12554.94    12740.06    787.46 o 
   5   2   4      531.94      599.94    122.38 o 
   6   2   4     1483.05     1679.18    196.38 o 
   7   2   4      884.26      966.11    178.65 o 
   8   2   4      524.36      559.09    180.58 o 
  -9   3   4     1152.10     1029.13    210.64 o 
  -8   3   4       52.06       74.25    127.20 o 
  -7   3   4       57.13       75.16     64.77 o 
  -6   3   4      465.33      410.50    112.88 o 
  -5   3   4    12818.80    12162.89    348.89 o 
  -4   3   4     3623.82     3359.64     99.45 o 
  -3   3   4       74.64      174.70     56.66 o 
  -2   3   4     9484.93     9598.87    312.10 o 
  -1   3   4     8920.73     9840.15    439.74 o 
   0   3   4     7895.35     8661.91    277.24 o 
   1   3   4     3060.06     3339.71    105.98 o 
   2   3   4    33730.81    34629.20   1915.46 o 
   3   3   4       27.53       88.07     80.36 o 
   4   3   4     7476.95     6955.33    473.13 o 
   5   3   4      887.26      800.18    145.50 o 
   6   3   4     3785.10     3734.56    332.25 o 
   7   3   4      809.94      664.70    175.18 o 
   8   3   4      275.03      128.35    160.15 o 
  -9   4   4       21.43       83.45    169.60 o 
  -8   4   4      483.55      438.63    102.50 o 
  -7   4   4     4830.44     4982.62    263.63 o 
  -6   4   4     2011.88     2236.31    144.13 o 
  -5   4   4      877.56      926.34     87.42 o 
  -4   4   4     5633.68     5297.58    301.49 o 
  -3   4   4    12731.49    11811.79    301.50 o 
  -2   4   4     7430.56     7464.15    259.88 o 
  -1   4   4     8383.09     8362.84    255.59 o 
   0   4   4    30155.67    31921.04   1294.77 o 
   1   4   4     4621.43     4591.84    140.55 o 
   2   4   4    14428.94    15092.62    848.94 o 
   3   4   4     4107.42     4079.83    189.02 o 
   4   4   4    10810.28    10470.96    654.29 o 
   5   4   4     1276.12     1233.23    185.40 o 
   6   4   4     1145.13     1285.45    196.00 o 
   7   4   4      492.48      365.40    158.80 o 
   8   4   4      459.21      257.67    172.10 o 
  -9   5   4      258.49     -178.85    178.85 o 
  -8   5   4      757.94      815.47    372.34 o 
  -7   5   4      192.64      145.71    120.26 o 
  -6   5   4     3231.07     2937.62    287.44 o 
  -5   5   4     6590.07     5770.85    380.34 o 
  -4   5   4     5472.79     4972.59    234.78 o 
  -2   5   4    11003.31    11109.64    684.16 o 
  -1   5   4     4360.25     4189.05    182.50 o 
   0   5   4     9161.19     9168.18    293.70 o 
   1   5   4    27533.99    28415.14    776.54 o 
   2   5   4    17041.71    17627.43    588.07 o 
   3   5   4      526.02      640.51     63.02 o 
   4   5   4     2758.53     2756.55    157.09 o 
   5   5   4     8177.33     7489.36    552.73 o 
   6   5   4     1499.03     1295.86    209.68 o 
   7   5   4      395.21      417.82    172.29 o 
   8   5   4      406.20      500.50    186.94 o 
  -8   6   4     1992.90     2198.18    223.94 o 
  -7   6   4      182.44      131.20     80.38 o 
  -6   6   4     5562.33     5044.46    336.40 o 
  -5   6   4     2839.34     2455.88    151.26 o 
  -4   6   4     5896.86     5672.57    363.09 o 
  -3   6   4      977.13      908.88     99.44 o 
  -2   6   4    14012.16    14176.23    755.85 o 
  -1   6   4    21728.13    21960.24    698.20 o 
   1   6   4     1184.46     1375.94     55.88 o 
   2   6   4      984.36     1011.73     61.76 o 
   3   6   4    26221.55    27137.17   1074.52 o 
   4   6   4     1227.01     1355.25     96.96 o 
   5   6   4     1016.08     1334.02    179.23 o 
   6   6   4     1187.81     1311.66    204.48 o 
   7   6   4     1524.23     1539.27    238.20 o 
   8   6   4      120.31       50.11    163.43 o 
  -8   7   4     1161.74     1315.71    184.05 o 
  -7   7   4       85.12      191.57    100.22 o 
  -6   7   4     4118.09     3810.69    279.06 o 
  -5   7   4     1101.27     1162.30    132.01 o 
  -4   7   4     4155.20     4080.50    286.77 o 
  -3   7   4     9769.24     9102.44    562.17 o 
  -2   7   4     9907.17    11068.97    376.13 o 
  -1   7   4      503.60      532.18     35.30 o 
   0   7   4    16134.01    18027.98    494.96 o 
   1   7   4    29046.65    29750.46    923.62 o 
   2   7   4     3270.32     3486.54    129.54 o 
   3   7   4     2260.27     2131.76    118.52 o 
   4   7   4     1324.64     1364.02     98.92 o 
   5   7   4     8284.53     8600.59    536.15 o 
   6   7   4      404.97      403.17    140.88 o 
   7   7   4      179.99      125.46    143.19 o 
   8   7   4      395.66      283.69    159.96 o 
  -9   8   4       32.47      132.79    144.35 o 
  -8   8   4     1326.56     1470.47    193.11 o 
  -7   8   4     2210.92     2202.42    227.60 o 
  -6   8   4     1830.83     1978.48    197.35 o 
  -5   8   4     1863.17     1775.55    176.15 o 
  -4   8   4     4036.88     3544.92    267.88 o 
  -3   8   4     5815.96     5188.26    346.51 o 
  -2   8   4     7261.66     7546.61    266.56 o 
  -1   8   4    11463.93    12285.04    366.31 o 
   0   8   4     6591.24     6379.98    198.83 o 
   1   8   4     3381.21     3181.77    116.50 o 
   2   8   4     4106.62     4140.67    161.22 o 
   3   8   4    10675.34    11213.01    438.43 o 
   4   8   4     4513.76     4042.37    201.27 o 
   5   8   4      667.18      593.58    117.75 o 
   6   8   4      563.46      672.98    145.89 o 
   7   8   4      879.31      992.71    177.88 o 
  -8   9   4      206.59      178.07    127.77 o 
  -7   9   4       80.24       84.41    104.46 o 
  -6   9   4      472.98      571.42    120.07 o 
  -5   9   4     5994.14     5480.23    390.84 o 
  -4   9   4     3257.48     3441.05    258.05 o 
  -3   9   4      578.75      524.40     89.04 o 
  -2   9   4     5485.39     5862.64    279.35 o 
  -1   9   4    11131.74    11682.11    330.77 o 
   0   9   4     6046.08     5958.41    193.47 o 
   1   9   4     3200.59     2885.53    206.98 o 
   2   9   4    14292.91    14032.41    403.82 o 
   3   9   4       85.88      104.84     62.83 o 
   4   9   4     2918.10     2852.31    173.64 o 
   5   9   4     1118.70      864.97    215.94 o 
   6   9   4     2485.29     2393.41    228.38 o 
  -8  10   4       76.98       97.52    124.88 o 
  -7  10   4     3473.74     4022.87    319.53 o 
  -6  10   4       87.12      154.37     96.55 o 
  -5  10   4      107.51      228.57     90.00 o 
  -4  10   4     2048.29     1970.39    183.09 o 
  -3  10   4    12698.67    12622.31    748.72 o 
  -2  10   4     7712.84     7140.97    327.11 o 
  -1  10   4     1731.97     1631.95    101.86 o 
   0  10   4    10776.24    10217.28    349.19 o 
   1  10   4     3754.99     3202.71    138.86 o 
   2  10   4     5066.90     4905.05    156.03 o 
   3  10   4      254.01      273.86     80.94 o 
   4  10   4     7732.28     7711.37    497.61 o 
   5  10   4      596.06      702.09    113.51 o 
  -8  11   4      205.42      474.67    149.36 o 
  -7  11   4      160.59      202.36    120.26 o 
  -6  11   4      736.95      949.35    152.06 o 
  -5  11   4     5136.92     5372.70    385.44 o 
  -4  11   4     2171.15     2348.89    210.45 o 
  -3  11   4     5489.44     5150.32    252.33 o 
  -2  11   4     5844.77     5915.38    271.76 o 
  -1  11   4     3749.58     3573.47    182.35 o 
   0  11   4     3584.50     3434.70    121.07 o 
   1  11   4     5582.60     5243.35    170.05 o 
   2  11   4     8027.25     7784.68    354.52 o 
   3  11   4      226.03      275.21     71.50 o 
   4  11   4     2158.45     2284.52    194.46 o 
   5  11   4     2434.34     2460.67    216.43 o 
  -8  12   4      642.62      766.26    175.38 o 
  -7  12   4      482.87      628.08    148.40 o 
  -6  12   4     1334.39     1495.33    187.33 o 
  -5  12   4      638.14      776.09    134.33 o 
  -4  12   4     2546.00     2447.37    222.98 o 
  -3  12   4     1984.36     1970.35    152.44 o 
  -2  12   4     3811.13     3886.19    159.79 o 
  -1  12   4     9761.03     9472.33    316.52 o 
   0  12   4     3429.58     3273.69    120.86 o 
   1  12   4     1409.97     1345.44     69.25 o 
   2  12   4     1143.95     1203.91    109.37 o 
   3  12   4     9099.96     9370.69    335.29 o 
   4  12   4     1214.97     1184.08    149.17 o 
   5  12   4      201.00      121.61     84.99 o 
  -7  13   4      111.39      198.70    130.28 o 
  -6  13   4     1958.18     2249.26    227.80 o 
  -5  13   4      135.18       44.52     97.71 o 
  -4  13   4     2561.97     2581.12    235.51 o 
  -3  13   4     2552.64     2494.92    166.97 o 
  -2  13   4     1225.22     1150.70     80.89 o 
  -1  13   4      154.04      141.78     43.85 o 
   0  13   4     1923.55     2015.74    107.92 o 
   1  13   4    13274.52    13350.56    378.06 o 
   2  13   4      204.54      374.62     77.11 o 
   3  13   4      522.50      453.84     88.27 o 
   4  13   4      233.86      262.10     98.87 o 
   5  13   4     3817.18     3394.60    292.94 o 
  -7  14   4      548.44      475.44    154.37 o 
  -6  14   4      931.83     1092.54    182.70 o 
  -5  14   4      449.20      383.32    127.20 o 
  -4  14   4     3491.54     3721.26    294.86 o 
  -3  14   4     1140.62     1269.58    117.67 o 
  -2  14   4     2498.47     2590.72    128.02 o 
  -1  14   4     4404.89     4274.63    172.26 o 
   0  14   4     3259.52     3167.93    157.09 o 
   1  14   4      477.66      560.06     53.01 o 
   2  14   4      464.75      587.08     90.42 o 
   3  14   4     6062.42     6002.98    864.36 o 
   4  14   4     1564.67     1688.91    110.67 o 
   5  14   4      109.57      197.35    103.88 o 
  -7  15   4       11.99      -86.53    121.22 o 
  -6  15   4      562.25      698.62    159.77 o 
  -5  15   4     2226.34     2225.17    246.11 o 
  -4  15   4      752.26      770.89    141.27 o 
  -3  15   4      615.20      646.79    164.10 o 
  -2  15   4     2639.97     2706.31    136.31 o 
  -1  15   4      682.97      784.41     70.97 o 
   0  15   4     2766.81     2679.76    113.02 o 
   1  15   4     2375.11     2199.00    102.81 o 
   2  15   4     4212.35     4138.87    240.93 o 
   3  15   4      104.60      163.22     81.80 o 
   4  15   4     1397.30     1223.40    175.57 o 
   5  15   4      687.67      814.06    146.28 o 
  -7  16   4     1022.37     1245.37    216.81 o 
  -6  16   4       19.82      100.22    127.77 o 
  -5  16   4       30.67      -29.68    109.66 o 
  -4  16   4      822.19      949.73    158.80 o 
  -3  16   4     2898.90     2928.60    193.14 o 
  -2  16   4     1709.76     1711.19    107.10 o 
  -1  16   4      207.56      128.72     83.68 o 
   0  16   4     4210.18     3914.73    165.48 o 
   1  16   4      801.80      696.01     78.59 o 
   2  16   4     2377.74     2303.26    130.25 o 
   3  16   4      142.54      132.10     86.99 o 
   4  16   4     2719.69     2700.42    270.39 o 
   5  16   4      106.26       40.09    107.92 o 
  -6  17   4      160.33      168.05    144.54 o 
  -5  17   4     1546.05     1783.45    224.71 o 
  -4  17   4      569.05      635.79    143.00 o 
  -3  17   4      369.80      456.62     96.55 o 
  -2  17   4     1216.92     1094.03     93.61 o 
  -1  17   4     2302.28     2169.24    110.47 o 
   0  17   4     1535.87     1557.45     90.55 o 
   1  17   4     1381.38     1190.34    147.06 o 
   2  17   4     2932.56     2765.19    193.21 o 
   3  17   4       17.15      -36.87     83.20 o 
   4  17   4      555.05      597.63    149.55 o 
   5  17   4      356.17      303.34    132.40 o 
  -6  18   4      327.69      209.68    145.70 o 
  -5  18   4      443.57      370.03    150.71 o 
  -4  18   4      868.88      732.92    160.54 o 
  -3  18   4      526.93      493.91    104.76 o 
  -2  18   4     1865.12     1995.42    156.44 o 
  -1  18   4     2490.63     2467.72    120.71 o 
   0  18   4      920.28      872.82     75.08 o 
   1  18   4      572.82      486.11     62.74 o 
   2  18   4      329.77      429.87    157.16 o 
   3  18   4     2203.77     2198.59    185.78 o 
   4  18   4      636.37      556.00    155.33 o 
   5  18   4      133.12       59.94    121.99 o 
  -5  19   4       45.54       53.19    135.87 o 
  -4  19   4      411.62      453.41    119.42 o 
  -3  19   4     1075.55     1035.41    197.93 o 
  -2  19   4      644.07      628.89     84.58 o 
  -1  19   4       61.84       46.75     53.72 o 
   0  19   4      347.39      316.26     72.07 o 
   1  19   4     3121.46     3015.16    138.98 o 
   2  19   4      154.05      119.83    124.59 o 
   3  19   4      115.62      -51.77     92.19 o 
   4  19   4       69.17       53.58    127.39 o 
  -4  20   4      515.62      474.95    125.19 o 
  -3  20   4      187.31      202.40     99.92 o 
  -2  20   4      631.52      658.36     81.53 o 
  -1  20   4     1806.42     1662.20    107.59 o 
   0  20   4      469.24      444.03     69.16 o 
   1  20   4      170.59       94.58     69.93 o 
   2  20   4       26.94       94.11    101.82 o 
   3  20   4     1763.17     2008.48    207.27 o 
   4  20   4      102.93      254.97    147.24 o 
  -4  21   4      190.60      128.54    113.29 o 
  -3  21   4      219.16      271.57    108.86 o 
  -2  21   4      938.34     1112.33     98.11 o 
  -1  21   4      397.39      385.47     73.18 o 
   0  21   4      426.51      399.07     71.16 o 
   1  21   4     1148.46     1198.82    243.89 o 
   2  21   4      932.06     1154.74    378.22 o 
   3  21   4       30.51       35.51    109.31 o 
  -3  22   4      778.16      814.81    141.06 o 
  -2  22   4      301.35      333.81     78.86 o 
  -1  22   4       48.42      -21.17     81.42 o 
   0  22   4      967.99     1172.15    118.05 o 
   1  22   4      173.83       79.16    104.04 o 
   2  22   4      417.85      492.39    130.21 o 
  -2 -22   5     1022.64      880.16    204.09 o 
  -1 -22   5      133.36      103.89     97.35 o 
   0 -22   5       90.86       94.37     95.82 o 
   1 -22   5      751.79      704.78    184.05 o 
  -3 -21   5      575.87      269.81    178.85 o 
  -2 -21   5      108.67      242.06    156.49 o 
  -1 -21   5      350.38      287.73    152.64 o 
   0 -21   5      751.79      835.10    275.40 o 
   1 -21   5      416.55      477.95    162.66 o 
   2 -21   5      490.82      461.95    170.37 o 
  -4 -20   5      106.94      -77.28    169.98 o 
  -3 -20   5      610.91      342.27    176.73 o 
  -2 -20   5      136.49      132.21    140.88 o 
  -1 -20   5     1947.04     1681.11    227.60 o 
   0 -20   5      642.59      616.09    108.92 o 
   1 -20   5      631.09      741.98    162.08 o 
   2 -20   5      603.77      819.84    178.85 o 
   3 -20   5      250.83      291.59    158.42 o 
  -5 -19   5      469.02      407.22    239.94 o 
  -4 -19   5       34.50      154.95    170.94 o 
  -3 -19   5     1988.24     2258.31    272.70 o 
  -2 -19   5      196.05       -2.70    124.11 o 
  -1 -19   5      650.34      725.40    158.80 o 
   0 -19   5      660.80      532.01    100.03 o 
   1 -19   5     1707.29     1749.33    217.39 o 
   2 -19   5     1244.65     1396.08    207.56 o 
   3 -19   5      232.53       71.31    137.03 o 
   4 -19   5      509.78      612.28    168.05 o 
  -6 -18   5      341.17       18.69    246.88 o 
  -5 -18   5      812.09      848.36    266.15 o 
  -4 -18   5       25.98       89.04    161.69 o 
  -3 -18   5      375.94      236.28    152.83 o 
  -2 -18   5     1803.56     1721.78    217.78 o 
  -1 -18   5     2211.98     2409.02    246.30 o 
   0 -18   5      904.37      691.29    151.09 o 
   1 -18   5      972.07      903.29    163.43 o 
   2 -18   5      973.03      895.77    169.79 o 
   3 -18   5      559.20      541.36    152.44 o 
   4 -18   5     1023.86      936.82    181.54 o 
  -6 -17   5       30.94      220.28    247.65 o 
  -5 -17   5      166.16      150.52    195.81 o 
  -4 -17   5     2670.58     2736.84    311.82 o 
  -3 -17   5      609.99      698.81    171.91 o 
  -2 -17   5      477.66      536.34    146.85 o 
  -1 -17   5     1024.67      609.39    145.70 o 
   0 -17   5     3639.01     3456.66    291.78 o 
   1 -17   5      395.66      252.85    116.79 o 
   2 -17   5      942.53     1103.72    171.33 o 
   3 -17   5     2384.86     2540.46    258.44 o 
   4 -17   5      296.70      319.73    132.59 o 
   5 -17   5       51.65     -102.91    102.91 o 
  -6 -16   5     1610.95     1645.46    341.31 o 
  -5 -16   5       16.44      -46.25    170.37 o 
  -4 -16   5      119.32      188.10    158.42 o 
  -3 -16   5      378.75      183.47    137.99 o 
  -2 -16   5     5636.92     5386.77    419.56 o 
  -1 -16   5      188.80       82.29     98.29 o 
   0 -16   5      414.71      246.49    106.00 o 
   1 -16   5     2908.74     3210.24    483.35 o 
   2 -16   5     2951.19     2715.64    258.44 o 
   3 -16   5      246.81      203.32    115.25 o 
   4 -16   5       30.66       82.68    104.07 o 
   5 -16   5     1503.57     1454.64    143.67 o 
  -6 -15   5      106.27     -193.69    193.69 o 
  -5 -15   5      181.59      182.70    194.46 o 
  -4 -15   5     3406.00     3488.46    351.91 o 
  -3 -15   5      994.45      987.70    172.29 o 
  -2 -15   5     1330.52     1106.42    166.51 o 
  -1 -15   5     1914.57     1890.41    204.48 o 
   0 -15   5     3121.65     2934.19    254.78 o 
   1 -15   5     1382.48     1437.29    117.70 o 
   2 -15   5      690.21      778.98    138.57 o 
   3 -15   5     3425.53     3861.37    301.80 o 
   4 -15   5      723.36      690.52    138.95 o 
   5 -15   5        4.08      -37.80     99.73 o 
   6 -15   5      350.12      379.47    123.53 o 
  -6 -14   5      781.70      756.82    257.09 o 
  -5 -14   5     1822.34     1593.23    283.49 o 
  -4 -14   5      165.69       50.11    131.82 o 
  -3 -14   5      958.08      846.24    159.19 o 
  -2 -14   5     1394.58     1735.65    189.83 o 
  -1 -14   5     5658.12     5446.51    392.38 o 
   0 -14   5     3096.46     3183.96    260.95 o 
   1 -14   5     2805.32     2695.60    239.17 o 
   2 -14   5     2435.22     2878.30    238.01 o 
   3 -14   5     1228.48     1071.53    152.83 o 
   4 -14   5     2266.88     2186.51    150.48 o 
   5 -14   5      760.26      600.71     88.11 o 
   6 -14   5      234.76       75.55    104.65 o 
  -6 -13   5      122.38      -94.05    185.40 o 
  -5 -13   5     1604.57     1485.69    265.19 o 
  -4 -13   5       24.24      -74.01    120.07 o 
  -3 -13   5     6096.27     6249.20    434.20 o 
  -2 -13   5     1161.67     1256.35    164.39 o 
  -1 -13   5     1534.03     2014.33    189.06 o 
   0 -13   5     1588.64     1310.70    157.26 o 
   1 -13   5     6512.44     6631.36    437.29 o 
   2 -13   5     7312.15     6938.75    468.12 o 
   3 -13   5     1242.10     1313.57     83.79 o 
   4 -13   5     1170.33     1180.92    105.90 o 
   5 -13   5       18.12      -50.86     58.59 o 
   6 -13   5     1193.92     1022.97    155.91 o 
  -8 -12   5      201.19       66.30    110.04 o 
  -7 -12   5      432.98      440.37    120.26 o 
  -6 -12   5      676.70      606.88    227.41 o 
  -5 -12   5     3980.11     3591.75    383.32 o 
  -4 -12   5       95.92       67.07    123.53 o 
  -3 -12   5      956.92      994.64    165.36 o 
  -2 -12   5     1374.87     1587.26    174.61 o 
  -1 -12   5     9865.86     9802.41    614.97 o 
   0 -12   5     3413.50     3374.75    265.57 o 
   1 -12   5     3381.40     3253.72    239.94 o 
   2 -12   5     3856.26     3757.61    188.24 o 
   3 -12   5     1831.42     2072.46    104.55 o 
   4 -12   5     4370.42     4405.89    228.95 o 
   5 -12   5      319.67      172.68     96.36 o 
   6 -12   5      414.84      361.16    120.07 o 
   7 -12   5       23.31      -27.37    107.15 o 
  -8 -11   5      553.36      459.45    122.76 o 
  -7 -11   5      681.61      845.22    115.90 o 
  -6 -11   5       45.15      -44.33    175.38 o 
  -5 -11   5      827.63      707.29    210.26 o 
  -4 -11   5     5312.12     5849.49    432.47 o 
  -3 -11   5     4982.71     4635.34    370.80 o 
  -2 -11   5     1319.65     1144.77    152.06 o 
  -1 -11   5     3133.68     2953.07    250.73 o 
   0 -11   5     9595.01     9901.58    668.36 o 
   1 -11   5     3254.20     3314.24    160.27 o 
   2 -11   5     2444.56     2830.59    122.26 o 
   3 -11   5     6490.47     6649.81    239.02 o 
   4 -11   5     1129.63     1145.29    100.30 o 
   5 -11   5      453.77      460.99    111.01 o 
   6 -11   5      894.47      782.26    137.22 o 
   7 -11   5      801.97      823.69    148.97 o 
  -8 -10   5       46.32       64.95    101.18 o 
  -7 -10   5      191.88      136.77     86.36 o 
  -6 -10   5     4185.77     4235.10    447.21 o 
  -5 -10   5       94.85      -26.98    154.18 o 
  -4 -10   5      250.88      130.86    137.03 o 
  -3 -10   5       97.44      133.56    104.07 o 
  -2 -10   5    17648.89    17469.07   1016.22 o 
  -1 -10   5     1176.93     1162.72     98.48 o 
   0 -10   5     1444.45     1528.78    155.43 o 
   1 -10   5     9570.00    10148.45    347.10 o 
   2 -10   5     5235.29     5065.84    191.11 o 
   3 -10   5      705.68      725.65     60.62 o 
   4 -10   5      173.26       55.70     74.39 o 
   5 -10   5     4550.89     5051.43    348.83 o 
   6 -10   5       68.31       60.13     91.54 o 
   7 -10   5      110.12      151.48    105.23 o 
  -8  -9   5     1148.10     1312.24    163.62 o 
  -7  -9   5      563.24      445.12     90.96 o 
  -6  -9   5      108.05       87.37     69.83 o 
  -5  -9   5      146.23       74.65     59.55 o 
  -4  -9   5    13546.21    13972.13    896.54 o 
  -3  -9   5     2048.55     2252.70    127.33 o 
  -2  -9   5     2646.86     2546.19    129.56 o 
  -1  -9   5     4474.85     4400.10    158.68 o 
   0  -9   5    14447.66    14279.68    492.00 o 
   1  -9   5     1702.06     1724.62     85.65 o 
   2  -9   5      570.62      599.57     49.25 o 
   3  -9   5    11827.62    11865.84    416.29 o 
   4  -9   5      839.59      920.64     81.08 o 
   5  -9   5      642.39      651.98    115.25 o 
   6  -9   5      284.72      241.67    101.37 o 
   7  -9   5     1539.76     1575.11    177.69 o 
  -9  -8   5      337.84      596.86    161.89 o 
  -8  -8   5      587.84      619.49     95.57 o 
  -7  -8   5      514.35      535.16     91.05 o 
  -6  -8   5     2524.96     2546.91    172.37 o 
  -5  -8   5     3439.34     3354.97    191.29 o 
  -4  -8   5      584.68      601.48    174.99 o 
  -3  -8   5     3537.94     3698.93    144.33 o 
  -2  -8   5     6460.81     6582.63    238.49 o 
  -1  -8   5    13365.57    13942.78    479.48 o 
   0  -8   5     5670.10     5813.37    231.64 o 
   1  -8   5     8547.23     8372.27    286.69 o 
   2  -8   5     8019.07     8391.83    286.98 o 
   3  -8   5     1959.70     1900.36     92.18 o 
   4  -8   5     5242.79     4941.34    237.05 o 
   5  -8   5     2311.92     2400.73    208.33 o 
   6  -8   5      423.55      525.55    109.27 o 
   7  -8   5       33.72      -88.84     89.81 o 
  -9  -7   5      389.51      328.14    102.72 o 
  -8  -7   5      279.83      169.40     78.60 o 
  -7  -7   5     2295.23     2451.63    136.93 o 
  -6  -7   5      246.17      276.24     62.58 o 
  -5  -7   5     3691.50     3537.32    369.88 o 
  -4  -7   5      758.75      691.45     63.51 o 
  -3  -7   5    15606.80    16511.06    544.35 o 
  -2  -7   5     1132.63      914.44     54.83 o 
  -1  -7   5     7582.60     8789.28    293.58 o 
   0  -7   5     2849.53     2703.78     89.03 o 
   1  -7   5    12590.10    12325.30    362.50 o 
   2  -7   5    15261.44    14509.38    427.00 o 
   3  -7   5     2683.61     2905.30    117.62 o 
   4  -7   5     2866.00     2710.19    147.03 o 
   5  -7   5      452.20      417.24     93.28 o 
   6  -7   5     3490.16     3524.30    261.52 o 
   7  -7   5      142.32       90.96     97.32 o 
   8  -7   5      326.36      393.15    127.77 o 
  -9  -6   5      541.50      529.27     92.47 o 
  -8  -6   5      486.19      556.04     73.25 o 
  -7  -6   5     1203.65     1218.67     92.99 o 
  -6  -6   5       87.06      132.95     60.63 o 
  -5  -6   5     6823.80     6230.05    352.33 o 
  -4  -6   5       13.28       22.23     50.86 o 
  -3  -6   5     2907.83     2845.40    122.98 o 
  -2  -6   5     5032.50     5923.29    200.61 o 
  -1  -6   5    25285.76    25345.15    818.17 o 
   0  -6   5    18491.14    20179.33    570.71 o 
   1  -6   5     5275.81     5291.09    158.88 o 
   2  -6   5     2243.35     2401.14     88.58 o 
   3  -6   5     4744.41     4866.71    176.41 o 
   4  -6   5     9063.22     8977.19    390.37 o 
   5  -6   5      426.18      350.75     85.57 o 
   6  -6   5     1022.04      934.31    125.65 o 
   7  -6   5       46.22       38.93     92.89 o 
   8  -6   5      843.82     1054.57    151.86 o 
  -9  -5   5      262.31      224.54     81.07 o 
  -8  -5   5      679.24      652.87     74.70 o 
  -7  -5   5     2107.22     2271.81    121.04 o 
  -6  -5   5      218.70      211.53     65.43 o 
  -5  -5   5     2653.59     2535.57    124.25 o 
  -4  -5   5     9083.70     8128.38    300.24 o 
  -3  -5   5     7079.55     6530.56    235.89 o 
  -2  -5   5     6474.18     6490.21    251.38 o 
  -1  -5   5     5786.25     6009.56    214.17 o 
   0  -5   5    10987.70    11946.96    347.24 o 
   1  -5   5    16089.86    16564.55    470.04 o 
   2  -5   5    12208.56    11850.94    342.35 o 
   3  -5   5     8339.71     8249.66    290.49 o 
   4  -5   5     2786.90     2847.38    144.04 o 
   5  -5   5      270.25      312.02     81.52 o 
   6  -5   5     1989.70     1972.51    177.69 o 
   7  -5   5      949.65      911.96    128.93 o 
  -9  -4   5      259.06      282.44     80.83 o 
  -8  -4   5      179.04      120.20     55.88 o 
  -7  -4   5      375.14      329.38     54.54 o 
  -6  -4   5     6616.06     6372.23    241.43 o 
  -5  -4   5     1506.75     1472.87    111.18 o 
  -4  -4   5      688.55      721.45    100.83 o 
  -3  -4   5      792.90      847.63     62.75 o 
  -2  -4   5    17161.75    16293.39    679.48 o 
  -1  -4   5    10266.35    10415.85    357.72 o 
   0  -4   5     9797.94    10478.72    315.89 o 
   1  -4   5    19978.41    22034.80    612.63 o 
   2  -4   5    18390.66    18844.48    527.48 o 
   3  -4   5     4297.14     4282.70    156.86 o 
   4  -4   5     2664.54     2393.53    125.57 o 
   5  -4   5     7643.89     7799.22    329.29 o 
   6  -4   5      253.05      178.85     81.14 o 
   7  -4   5       34.32      -76.32     80.94 o 
   8  -4   5      305.83      406.64    193.88 o 
  -9  -3   5      219.46      486.08    129.41 o 
  -8  -3   5     1752.82     1872.82    110.62 o 
  -7  -3   5      245.48      171.31     58.83 o 
  -6  -3   5      345.52      386.02     59.41 o 
  -5  -3   5      621.26      597.22     72.10 o 
  -4  -3   5    19727.04    18315.97    604.15 o 
  -3  -3   5      636.76      574.70     89.71 o 
  -2  -3   5     6186.60     5825.19    206.11 o 
  -1  -3   5     7972.08     7931.65    287.61 o 
   0  -3   5    38838.58    44076.46   1380.45 o 
   1  -3   5     4537.62     4738.90    166.94 o 
   2  -3   5     1447.33     1302.17     67.17 o 
   3  -3   5    31871.76    31844.02   1001.27 o 
   4  -3   5     1673.22     1768.96     86.18 o 
   5  -3   5      863.28      883.28     64.06 o 
   6  -3   5       26.25      -47.81     53.44 o 
   7  -3   5     2710.07     3120.16    286.77 o 
   8  -3   5       19.42       44.13    158.61 o 
  -9  -2   5      341.10      335.73     85.09 o 
  -8  -2   5      132.00      111.08     54.64 o 
  -7  -2   5      674.35      593.25     64.93 o 
  -6  -2   5     5924.61     5783.98    190.69 o 
  -5  -2   5     2730.54     2632.47    211.93 o 
  -4  -2   5     1539.01     1457.18     84.76 o 
  -3  -2   5     1086.93     1113.72     71.96 o 
  -2  -2   5    27518.19    26843.29    876.67 o 
  -1  -2   5    15915.84    17059.76    688.80 o 
   0  -2   5     6943.67     6851.40    245.31 o 
   1  -2   5    14024.50    14277.13    473.26 o 
   2  -2   5    13745.60    14947.17    420.94 o 
   3  -2   5     1590.82     1437.41     70.69 o 
   4  -2   5     4349.34     4172.91    157.20 o 
   5  -2   5     6107.61     5836.76    208.81 o 
   6  -2   5      413.68      522.03     70.41 o 
   7  -2   5      153.06      266.15    139.72 o 
   8  -2   5      150.09      270.77    163.62 o 
  -9  -1   5      233.00      342.02     81.01 o 
  -8  -1   5      489.54      473.30     66.10 o 
  -7  -1   5     2319.70     2527.10    125.96 o 
  -6  -1   5      120.82       62.20     78.78 o 
  -5  -1   5     3663.41     3680.58    135.07 o 
  -4  -1   5     5876.43     5246.98    201.10 o 
  -3  -1   5    21598.79    19356.95    630.86 o 
  -2  -1   5     2703.55     2042.52    155.96 o 
  -1  -1   5    11040.21    11837.41    443.56 o 
   0  -1   5    11212.14    11802.65    444.60 o 
   1  -1   5    12252.58    12931.50    369.27 o 
   2  -1   5    17318.25    17205.51    560.88 o 
   3  -1   5    11087.05    11960.92    390.90 o 
   4  -1   5     2546.70     2557.03    106.36 o 
   5  -1   5      692.73      727.96     68.68 o 
   6  -1   5     3443.97     3589.25    288.12 o 
   7  -1   5      791.73      682.62    158.61 o 
   8  -1   5      766.38      817.72    193.49 o 
  -9   0   5      580.61      535.96    161.50 o 
  -8   0   5      699.38      614.10     70.40 o 
  -7   0   5     1873.46     1866.30    104.04 o 
  -6   0   5       42.72       70.66     43.68 o 
  -5   0   5     9477.71     8612.76    302.90 o 
  -4   0   5      361.96      386.49     44.23 o 
  -3   0   5     7170.81     6693.68    237.05 o 
  -2   0   5      131.94      115.62     24.63 o 
  -1   0   5    30712.45    28893.75   1860.82 o 
   0   0   5    10880.75    13303.32    635.93 o 
   1   0   5     7518.73     7116.97    245.17 o 
   2   0   5     9192.01    10040.49    408.39 o 
   3   0   5     7590.05     7549.56    315.44 o 
   4   0   5    10953.39    10658.48    438.46 o 
   5   0   5       77.63      -22.55     82.68 o 
   6   0   5     1187.74     1202.78    165.16 o 
   7   0   5       29.67      173.06    134.52 o 
   8   0   5     1244.39     1556.23    239.36 o 
  -9   1   5      230.29      192.72    141.07 o 
  -8   1   5      439.46      414.32     91.13 o 
  -7   1   5     2387.31     2623.38    104.72 o 
  -6   1   5      154.89      139.20     34.85 o 
  -5   1   5     3982.72     3903.67    153.64 o 
  -4   1   5     6349.69     5536.14    196.79 o 
  -3   1   5    19400.29    19024.44    620.47 o 
  -2   1   5     2329.37     2115.71     88.74 o 
  -1   1   5     8689.75    10283.70   1077.89 o 
   0   1   5    10186.82    10163.09    389.90 o 
   1   1   5    12434.45    12843.30    528.95 o 
   2   1   5    17643.60    17602.24    988.47 o 
   3   1   5    10086.13    11249.75    693.41 o 
   4   1   5     2206.33     2253.88    211.03 o 
   5   1   5      555.66      327.43    114.09 o 
   6   1   5     3434.50     3480.75    299.30 o 
   7   1   5      846.52      777.82    172.10 o 
   8   1   5      806.22      859.54    202.94 o 
  -9   2   5      340.42      336.88    161.50 o 
  -8   2   5      172.94      142.50     80.42 o 
  -7   2   5      731.61      652.57     63.38 o 
  -6   2   5     5600.29     5544.56    181.36 o 
  -5   2   5     2457.86     2467.53    113.30 o 
  -4   2   5     1460.93     1474.40     75.80 o 
  -3   2   5     1410.02     1477.03     68.72 o 
  -2   2   5    26123.34    27423.51    868.88 o 
  -1   2   5    17272.36    17025.65    791.70 o 
   0   2   5     7464.01     7384.10    246.23 o 
   1   2   5    13909.02    14439.62    459.60 o 
   2   2   5    14627.17    14038.04    860.70 o 
   3   2   5     1306.91     1113.35    144.16 o 
   4   2   5     4094.73     3951.18    306.04 o 
   5   2   5     5610.97     4985.90    394.69 o 
   6   2   5      370.41      226.06    132.21 o 
   7   2   5      173.58      229.92    153.60 o 
   8   2   5      236.28      224.71    178.85 o 
  -9   3   5      230.26      221.44    166.32 o 
  -8   3   5     1794.82     1790.35    150.06 o 
  -7   3   5      227.42       93.77     70.20 o 
  -6   3   5      363.03      405.20     47.78 o 
  -5   3   5      717.97      695.84     41.88 o 
  -4   3   5    18376.02    17867.64    515.52 o 
  -3   3   5      481.45      512.94     34.55 o 
  -2   3   5     5989.72     5539.60    206.00 o 
  -1   3   5     9324.42     9076.67    345.94 o 
   0   3   5    38752.80    42023.12   1376.66 o 
   1   3   5     4586.10     4443.53    164.48 o 
   2   3   5     1598.47     1524.43    149.17 o 
   3   3   5    30930.17    28742.71   1759.16 o 
   4   3   5     1585.26     1686.12    191.76 o 
   5   3   5      864.16      833.91    163.81 o 
   6   3   5       51.49      -21.97    127.77 o 
   7   3   5     2875.67     2578.42    301.80 o 
   8   3   5       32.24      -28.14    162.08 o 
  -9   4   5      259.83      130.57    101.39 o 
  -8   4   5      200.81      287.01     95.88 o 
  -7   4   5      388.09      232.99    158.80 o 
  -6   4   5     6441.30     5948.77    294.12 o 
  -5   4   5     1414.71     1432.59     60.03 o 
  -4   4   5     1172.86     1194.20     59.47 o 
  -3   4   5      934.28     1110.19     52.79 o 
  -2   4   5    17084.86    16774.14    539.78 o 
  -1   4   5    10375.18    10970.40    351.20 o 
   0   4   5    10778.48    11283.08    313.09 o 
   1   4   5    19944.82    21574.34    536.77 o 
   2   4   5    17282.79    18313.03    609.25 o 
   3   4   5     4024.51     4287.27    203.88 o 
   4   4   5     2123.43     1817.17    214.88 o 
   5   4   5     7274.05     6822.73    519.00 o 
   6   4   5      197.80       58.20    145.70 o 
   7   4   5       11.80      102.72    140.88 o 
   8   4   5      347.79      193.30    180.77 o 
  -9   5   5      245.17      241.87    131.24 o 
  -8   5   5      563.62      529.57    163.24 o 
  -7   5   5     2277.06     1942.48    153.31 o 
  -6   5   5      196.02      108.33    104.55 o 
  -5   5   5     2434.31     1995.64    139.17 o 
  -4   5   5     9495.22     8553.95    509.94 o 
  -3   5   5     7007.62     6217.00    265.14 o 
  -2   5   5     7540.34     7658.05    238.19 o 
  -1   5   5     5897.60     6265.81    181.71 o 
   0   5   5    11499.37    12078.59    330.06 o 
   1   5   5    15976.34    16453.25    411.90 o 
   2   5   5    11966.31    11706.18    337.11 o 
   3   5   5     8596.72     8960.04    366.25 o 
   4   5   5     2559.23     2363.54    247.26 o 
   5   5   5      229.68      286.58    135.68 o 
   6   5   5     1906.03     1859.19    236.47 o 
   7   5   5      935.48      690.33    191.57 o 
   8   5   5      242.56      172.68    174.99 o 
  -9   6   5      507.19      768.19    165.93 o 
  -8   6   5      567.62      511.68    134.13 o 
  -7   6   5     1244.34     1339.22    165.74 o 
  -6   6   5      133.50      145.70     84.22 o 
  -5   6   5     6827.94     6401.25    414.54 o 
  -4   6   5       33.64        2.51     57.05 o 
  -3   6   5     3232.52     2782.32    207.95 o 
  -2   6   5     4132.24     4343.37    335.34 o 
  -1   6   5    25224.47    25188.24   1006.89 o 
   0   6   5    18977.97    20106.21    625.44 o 
   1   6   5     4894.31     4789.68    155.27 o 
   2   6   5     2299.11     2438.02     91.37 o 
   3   6   5     4621.51     4635.62    222.16 o 
   4   6   5     8998.08     9826.88    583.37 o 
   5   6   5      464.49      444.03    130.67 o 
   6   6   5      990.18      959.37    179.42 o 
   7   6   5       37.83      -55.31    144.16 o 
   8   6   5      860.36      814.63    206.21 o 
  -9   7   5      362.07      476.22    153.41 o 
  -8   7   5      365.89      435.36    130.47 o 
  -7   7   5     2376.95     2567.63    233.96 o 
  -6   7   5      257.14      308.74     95.40 o 
  -5   7   5     3708.29     3372.24    262.87 o 
  -4   7   5      854.65      763.76    106.00 o 
  -3   7   5    16066.09    14939.79    928.34 o 
  -2   7   5      882.01      690.30     64.44 o 
  -1   7   5     7105.08     8454.56    366.69 o 
   0   7   5     2207.83     2081.32     91.62 o 
   1   7   5    12478.57    12702.74    353.77 o 
   2   7   5    15464.37    15133.97    419.35 o 
   3   7   5     2462.76     2611.28    174.03 o 
   4   7   5     2789.29     2710.91    154.95 o 
   5   7   5      506.07      321.27    116.79 o 
   6   7   5     3310.00     3326.57    301.61 o 
   7   7   5      174.92      -33.34    129.70 o 
  -9   8   5      377.68      446.34    155.33 o 
  -8   8   5      629.72      593.78    145.70 o 
  -7   8   5      406.05      489.71    124.11 o 
  -6   8   5     2683.18     3017.83    239.36 o 
  -5   8   5     3403.74     3113.80    254.59 o 
  -4   8   5      723.39      711.53    106.58 o 
  -3   8   5     2827.56     2623.14    234.54 o 
  -2   8   5     7389.36     7301.67    308.03 o 
  -1   8   5    14214.99    15120.57    413.18 o 
   0   8   5     5295.15     5233.20    189.18 o 
   1   8   5     8682.42     8466.37    248.27 o 
   2   8   5     7933.51     8252.35    245.98 o 
   3   8   5     1928.80     1817.40    113.65 o 
   4   8   5     5424.15     5320.37    243.66 o 
   5   8   5     2393.79     2663.03    229.92 o 
   6   8   5      291.68      328.59    126.81 o 
   7   8   5       39.91      -85.57    118.52 o 
  -8   9   5     1214.80     1468.73    199.27 o 
  -7   9   5      472.02      515.53    131.82 o 
  -6   9   5      103.80       98.48     84.99 o 
  -5   9   5      140.72      188.67     84.22 o 
  -4   9   5    14035.90    14029.18    834.68 o 
  -3   9   5     1564.13     1569.91    166.70 o 
  -2   9   5     2442.63     2227.99    138.90 o 
  -1   9   5     4097.12     4298.51    160.96 o 
   0   9   5    15412.89    15735.52    480.50 o 
   1   9   5     2155.22     2267.19     80.65 o 
   2   9   5      730.24      725.27     54.67 o 
   3   9   5    12684.90    12835.73    503.89 o 
   4   9   5      756.88      758.32    121.13 o 
   5   9   5      603.77      482.38    111.20 o 
   6   9   5      264.29      173.06    110.43 o 
  -8  10   5       45.36       42.59    115.83 o 
  -7  10   5      279.24      190.60    112.93 o 
  -6  10   5     3974.52     4083.77    327.05 o 
  -5  10   5      108.54      111.39     83.64 o 
  -4  10   5      182.62      201.97     81.71 o 
  -3  10   5       58.18      115.63     69.77 o 
  -2  10   5    17316.46    17143.87    713.00 o 
  -1  10   5     1094.78     1080.26     65.60 o 
   0  10   5     1400.75     1543.59     70.17 o 
   1  10   5     9929.58    10313.43    294.34 o 
   2  10   5     5225.94     5255.47    195.32 o 
   3  10   5      833.45      825.30     70.29 o 
   4  10   5      160.74      157.65     81.52 o 
  -8  11   5      570.26      575.08    159.00 o 
  -7  11   5      583.69      757.40    156.68 o 
  -6  11   5       66.70       57.62     95.78 o 
  -5  11   5     1037.35      847.01    135.68 o 
  -4  11   5     4631.10     4781.62    358.66 o 
  -3  11   5     5713.01     5335.50    349.98 o 
  -2  11   5     1525.82     1478.83    108.77 o 
  -1  11   5     3374.10     3544.94    138.89 o 
   0  11   5     9750.19     9626.47    283.44 o 
   1  11   5     3166.81     3031.75    113.55 o 
   2  11   5     2558.67     2719.80    167.02 o 
   3  11   5     6179.99     6139.59    239.69 o 
   4  11   5     1343.72     1514.02    158.03 o 
  -8  12   5      209.17      393.35    148.01 o 
  -7  12   5      458.83      559.47    152.83 o 
  -6  12   5      758.44      834.68    156.68 o 
  -5  12   5     3733.33     3949.45    311.82 o 
  -4  12   5      111.72      101.76     85.38 o 
  -3  12   5     1346.28     1298.61    111.53 o 
  -2  12   5     1402.42     1459.57    114.36 o 
  -1  12   5     9631.66    10017.75    337.70 o 
   0  12   5     3792.73     3620.08    127.95 o 
   1  12   5     3123.37     2858.22    112.58 o 
   2  12   5     3865.22     3614.10    204.33 o 
   3  12   5     1954.06     1904.81    103.81 o 
   4  12   5     3927.96     3764.24    308.74 o 
  -7  13   5     1007.03     1234.00    193.88 o 
  -6  13   5      161.60       83.26    107.15 o 
  -5  13   5     1890.82     1841.65    201.97 o 
  -4  13   5       40.81      -74.58     74.58 o 
  -3  13   5     5531.30     5686.84    292.10 o 
  -2  13   5     1259.50     1441.95    113.98 o 
  -1  13   5     1540.77     1712.94     95.89 o 
   0  13   5     1554.13     1454.77     76.34 o 
   1  13   5     6545.10     6574.58    209.47 o 
   2  13   5     7612.69     7279.74    337.87 o 
   3  13   5     1259.92     1273.30    124.88 o 
   4  13   5     1212.54     1211.02     96.91 o 
   5  13   5       12.59      -26.40     87.50 o 
  -7  14   5      404.40      392.96    149.17 o 
  -6  14   5      789.91      884.59    168.05 o 
  -5  14   5     2104.71     2140.56    226.64 o 
  -4  14   5      165.25      184.82    100.60 o 
  -3  14   5     1044.28      998.69    108.24 o 
  -2  14   5     1236.37     1428.35    120.86 o 
  -1  14   5     5678.69     5681.28    274.72 o 
   0  14   5     3139.00     3252.77    126.10 o 
   1  14   5     2878.81     2717.54    114.34 o 
   2  14   5     2463.65     2453.46    295.44 o 
   3  14   5     1164.19     1081.96    122.48 o 
   4  14   5     2293.00     2452.58    140.38 o 
   5  14   5      694.67      676.07    110.53 o 
  -7  15   5      250.43      304.11    149.94 o 
  -6  15   5      115.00       24.48    119.87 o 
  -5  15   5      168.18      187.71    118.72 o 
  -4  15   5     3509.06     3869.27    312.98 o 
  -3  15   5      988.04      996.63    112.61 o 
  -2  15   5     1189.35     1187.12     88.06 o 
  -1  15   5     2097.92     2110.35    185.11 o 
   0  15   5     3041.27     2970.48    122.46 o 
   1  15   5     1185.78     1272.55     77.52 o 
   2  15   5      661.19      724.50    130.67 o 
   3  15   5     3384.82     3483.11    224.90 o 
   4  15   5      696.20      519.77    135.10 o 
   5  15   5       18.04      -23.57     55.25 o 
  -6  16   5     1653.11     1826.62    235.89 o 
  -5  16   5       20.74       54.54    112.93 o 
  -4  16   5      154.31      137.41    112.16 o 
  -3  16   5      386.16      338.97     89.54 o 
  -2  16   5     5820.23     5819.91    230.44 o 
  -1  16   5      216.41      247.55     57.38 o 
   0  16   5      407.22      502.09     58.93 o 
   1  16   5     2918.42     3170.80    161.00 o 
   2  16   5     2787.01     2851.47    193.13 o 
   3  16   5      198.52       79.91    229.15 o 
   4  16   5       47.95       43.17    109.08 o 
   5  16   5     1463.30     1552.18    200.43 o 
  -6  17   5       18.96      -26.02    125.08 o 
  -5  17   5      149.51      141.65    127.97 o 
  -4  17   5     2495.26     2568.21    262.68 o 
  -3  17   5      615.94      641.13    133.75 o 
  -2  17   5      383.01      479.67     73.37 o 
  -1  17   5      892.77      870.61     83.84 o 
   0  17   5     3446.99     3421.21    140.76 o 
   1  17   5      431.21      361.31     95.12 o 
   2  17   5      869.10      862.94    124.37 o 
   3  17   5     2533.54     2668.01    341.79 o 
   4  17   5      390.60      430.93    138.18 o 
   5  17   5       71.72       26.98    120.45 o 
  -6  18   5      330.91      366.17    161.89 o 
  -5  18   5      760.07      983.07    188.29 o 
  -4  18   5       25.50        8.09    112.93 o 
  -3  18   5      435.07      605.90    111.00 o 
  -2  18   5     1587.76     1549.36    185.85 o 
  -1  18   5     2262.90     2188.21    114.74 o 
   0  18   5      812.69      810.85     89.64 o 
   1  18   5     1093.00     1010.05    129.52 o 
   2  18   5      942.77      762.75    126.24 o 
   3  18   5      602.38      688.74    126.50 o 
   4  18   5      994.18     1327.27    199.66 o 
  -5  19   5      377.27      555.23    160.92 o 
  -4  19   5       21.08     -101.37    101.37 o 
  -3  19   5     2011.34     2121.33    180.11 o 
  -2  19   5      133.23       92.93     67.14 o 
  -1  19   5      726.99      637.73     74.33 o 
   0  19   5      656.41      626.59     88.21 o 
   1  19   5     1677.26     1684.98    162.01 o 
   2  19   5     1297.80     1308.99    154.04 o 
   3  19   5      245.04      168.76    108.41 o 
   4  19   5      543.11      545.60    160.92 o 
  -4  20   5      122.22      102.72    137.22 o 
  -3  20   5      549.27      550.41    120.65 o 
  -2  20   5      217.08      245.19     71.60 o 
  -1  20   5     1931.47     1972.82    142.34 o 
   0  20   5      676.88      489.30     89.04 o 
   1  20   5      578.49      551.90    120.82 o 
   2  20   5      631.98      838.86    137.38 o 
   3  20   5      274.41      273.95    135.00 o 
  -3  21   5      489.15      589.18    154.47 o 
  -2  21   5       79.10       53.28     76.26 o 
  -1  21   5      382.58      469.54    118.36 o 
   0  21   5      746.55      794.94    103.89 o 
   1  21   5      464.92      601.37    187.04 o 
   2  21   5      537.30      500.87    129.54 o 
  -2  22   5      877.75      826.68    115.54 o 
  -1  22   5      160.45      196.38     87.00 o 
   0  22   5      111.55      129.48     82.81 o 
   1  22   5      785.69      661.41    136.87 o 
  -1 -22   6      959.43     1001.38    208.14 o 
   0 -22   6      161.66       -2.89    140.30 o 
  -3 -21   6      427.54      592.23    199.66 o 
  -2 -21   6      835.15      732.34    197.54 o 
  -1 -21   6      423.87      356.92    158.03 o 
   0 -21   6       94.07       49.72    132.40 o 
   1 -21   6      621.05      458.68    170.56 o 
   2 -21   6      754.71      645.62    186.36 o 
  -4 -20   6      926.17     1192.56    252.85 o 
  -3 -20   6      334.18      259.60    167.48 o 
  -2 -20   6      192.48      123.53    145.31 o 
  -1 -20   6      249.08      375.04    153.21 o 
   0 -20   6     2624.89     2678.46    198.07 o 
   1 -20   6      239.41      225.48    143.00 o 
   2 -20   6      158.41      108.50    142.81 o 
   3 -20   6      315.10      457.52    169.02 o 
  -5 -19   6      350.36      100.60    216.04 o 
  -4 -19   6      265.08      268.85    188.67 o 
  -3 -19   6      137.28      187.13    154.56 o 
  -2 -19   6     2747.50     2357.76    274.44 o 
  -1 -19   6       93.86      -13.68    118.72 o 
   0 -19   6      216.77      139.92    120.84 o 
   1 -19   6      425.24      661.81    156.88 o 
   2 -19   6     2089.56     1963.64    248.61 o 
   3 -19   6      300.73      542.32    162.66 o 
  -5 -18   6      338.99      659.11    242.83 o 
  -4 -18   6     1311.91     1332.29    250.92 o 
  -3 -18   6      268.90      363.28    161.69 o 
  -2 -18   6      222.67      202.36    138.76 o 
  -1 -18   6     1714.72     1418.05    206.21 o 
   0 -18   6     3604.33     3673.08    316.64 o 
   1 -18   6      262.42      165.36    123.15 o 
   2 -18   6      499.91      384.67    145.31 o 
   3 -18   6      647.52      396.04    149.94 o 
   4 -18   6      547.18      512.83    157.07 o 
  -6 -17   6      289.98      288.12    259.02 o 
  -5 -17   6      300.39      222.02    205.25 o 
  -4 -17   6      686.47      502.43    194.26 o 
  -3 -17   6     2404.56     2293.00    274.24 o 
  -2 -17   6      873.43      916.58    173.45 o 
  -1 -17   6      882.72      904.83    160.73 o 
   0 -17   6       72.42       82.29    100.79 o 
   1 -17   6     3142.38     3043.27    280.02 o 
   2 -17   6      940.52      781.29    162.08 o 
   3 -17   6      606.66      617.48    152.44 o 
   4 -17   6      692.22      588.96    147.43 o 
   5 -17   6      323.37      319.92    114.28 o 
  -6 -16   6      717.28      742.56    274.82 o 
  -5 -16   6     1241.24     1151.32    261.14 o 
  -4 -16   6      125.66       47.22    151.09 o 
  -3 -16   6     1542.56     2020.11    242.25 o 
  -2 -16   6      254.49      351.91    132.98 o 
  -1 -16   6     4976.26     4784.32    380.05 o 
   0 -16   6       85.05      111.97    101.95 o 
   1 -16   6     1956.69     1845.31    209.87 o 
   2 -16   6     1271.06     1379.89    186.55 o 
   3 -16   6     1489.30     1534.45    200.24 o 
   4 -16   6       15.21      -93.66    101.18 o 
   5 -16   6      235.83      328.01    117.95 o 
  -7 -15   6      425.03      227.41    248.80 o 
  -6 -15   6      271.40      405.10    234.54 o 
  -5 -15   6      681.17      912.15    235.31 o 
  -4 -15   6      390.34      462.92    172.87 o 
  -3 -15   6     2702.50     2824.14    279.45 o 
  -2 -15   6     1993.88     2218.61    233.96 o 
  -1 -15   6     2127.25     2106.83    212.38 o 
   0 -15   6      305.24      373.88    111.97 o 
   1 -15   6     5995.78     5869.53    420.71 o 
   2 -15   6     1025.51      897.51    153.02 o 
   3 -15   6      632.40      536.15    133.75 o 
   4 -15   6      796.57      596.52     90.60 o 
   5 -15   6      554.46      313.37    119.49 o 
  -7 -14   6      747.90      871.29    273.66 o 
  -6 -14   6      380.79      348.06    224.91 o 
  -5 -14   6      652.35      693.41    226.83 o 
  -4 -14   6     2606.05     2605.60    288.31 o 
  -3 -14   6     1229.26     1068.06    178.46 o 
  -2 -14   6       75.17      178.46    105.23 o 
  -1 -14   6     1748.93     2136.51    211.99 o 
   0 -14   6     9355.96     8999.33    581.63 o 
   1 -14   6     1067.37     1210.10    158.42 o 
   2 -14   6      993.27     1082.90    155.14 o 
   3 -14   6     1039.49      992.32    152.25 o 
   4 -14   6     1618.05     1563.76    126.67 o 
   5 -14   6      617.04      485.85    126.04 o 
   6 -14   6      126.81       28.33    110.62 o 
  -7 -13   6      127.25     -185.21    185.21 o 
  -6 -13   6     1365.02     1548.52    298.53 o 
  -5 -13   6      947.07      974.59    235.70 o 
  -4 -13   6      232.13       27.94    128.74 o 
  -3 -13   6      439.27      463.11    138.76 o 
  -2 -13   6     9930.03     9898.00    651.01 o 
  -1 -13   6        8.28       60.51     84.99 o 
   0 -13   6      525.70      381.20    108.12 o 
   1 -13   6      730.95      836.60    130.28 o 
   2 -13   6     7109.28     7454.90    335.85 o 
   3 -13   6      765.19      855.86    172.10 o 
   4 -13   6      156.53       45.17    131.05 o 
   5 -13   6      821.86      841.23    141.65 o 
   6 -13   6      711.54      588.57    140.11 o 
  -8 -12   6      326.26      261.14    122.57 o 
  -7 -12   6      831.07      954.81    275.98 o 
  -6 -12   6      447.47      354.22    222.79 o 
  -5 -12   6     1087.66     1224.36    239.55 o 
  -4 -12   6     4805.44     4748.28    397.58 o 
  -3 -12   6      895.12     1015.45    168.82 o 
  -2 -12   6      624.03      630.20    128.16 o 
  -1 -12   6     2049.98     2011.44    208.72 o 
   0 -12   6    13367.61    13270.43    822.34 o 
   1 -12   6     1103.24     1097.46     87.37 o 
   2 -12   6      808.68      801.13     65.52 o 
   3 -12   6     1811.10     1973.76    106.73 o 
   4 -12   6     2452.24     2300.94    153.04 o 
   5 -12   6      716.50      701.51    129.12 o 
   6 -12   6      359.88      247.45    116.40 o 
  -8 -11   6      297.04      344.97    122.19 o 
  -7 -11   6      383.44      399.96    100.28 o 
  -6 -11   6      997.89      789.20    238.59 o 
  -5 -11   6      291.07      168.44    167.86 o 
  -4 -11   6     1778.14     1776.12    237.82 o 
  -3 -11   6     5808.24     5722.10    416.86 o 
  -2 -11   6     5866.35     5684.13    397.58 o 
  -1 -11   6     4330.16     4425.58    216.44 o 
   0 -11   6      719.07      682.44     94.92 o 
   1 -11   6     9137.46     9257.56    331.17 o 
   2 -11   6     4350.90     4683.11    179.33 o 
   3 -11   6     1969.50     2107.60    165.74 o 
   4 -11   6     1406.14     1335.12    111.68 o 
   5 -11   6     1291.88     1323.23    160.34 o 
   6 -11   6      437.12      462.92    124.69 o 
   7 -11   6      169.81      180.19    123.53 o 
  -8 -10   6      308.53      122.96    103.30 o 
  -7 -10   6      166.94      226.35     91.58 o 
  -6 -10   6     1708.47     1811.91    148.17 o 
  -5 -10   6     3030.77     3423.32    350.95 o 
  -4 -10   6      419.55      264.22    155.72 o 
  -3 -10   6     3146.08     3431.41    291.97 o 
  -2 -10   6      728.29      717.50    100.22 o 
  -1 -10   6    14784.23    14714.35    618.66 o 
   0 -10   6     1220.08     1187.60     65.20 o 
   1 -10   6     7722.89     7683.71    277.58 o 
   2 -10   6     5154.49     5172.29    194.88 o 
   3 -10   6     4743.65     5066.50    198.70 o 
   4 -10   6      184.08      184.70     63.02 o 
   5 -10   6      793.65      709.99    125.46 o 
   6 -10   6     1698.20     1592.46    180.77 o 
   7 -10   6      337.27      363.47    128.55 o 
  -8  -9   6      858.91      877.65    138.76 o 
  -7  -9   6      803.94      948.77    126.23 o 
  -6  -9   6      255.07      174.66    101.08 o 
  -5  -9   6      651.12      895.39    218.16 o 
  -4  -9   6     2447.48     2576.50    286.58 o 
  -3  -9   6    12711.04    13523.06    564.54 o 
  -2  -9   6     2436.15     2471.68    109.36 o 
  -1  -9   6     6472.51     6384.08    227.81 o 
   0  -9   6      351.83      376.67     39.18 o 
   1  -9   6    13405.00    13329.08    441.77 o 
   2  -9   6     1262.33     1408.92     79.26 o 
   3  -9   6     3888.60     4048.18    164.68 o 
   4  -9   6     4288.65     4068.55    279.83 o 
   5  -9   6     1036.92      930.27    134.91 o 
   6  -9   6      110.69      171.52    100.22 o 
   7  -9   6      321.28      375.81    124.31 o 
  -8  -8   6      233.65       57.66    118.34 o 
  -7  -8   6     1037.74      937.58     95.22 o 
  -6  -8   6     1000.12      969.28     92.23 o 
  -5  -8   6     2736.13     2716.56    144.48 o 
  -4  -8   6     5861.49     6137.68    461.09 o 
  -3  -8   6     3486.68     3324.12    146.99 o 
  -2  -8   6     1756.50     1988.63     95.59 o 
  -1  -8   6     8282.03     8325.94    287.25 o 
   0  -8   6    11900.93    11644.22    389.82 o 
   1  -8   6     2546.96     2397.21    103.99 o 
   2  -8   6     2837.91     2789.28    121.32 o 
   3  -8   6     4985.86     5127.57    195.10 o 
   4  -8   6     2825.65     2780.97    214.11 o 
   5  -8   6     1751.17     1531.56    163.43 o 
   6  -8   6     1087.59     1171.94    148.20 o 
   7  -8   6      459.24      624.03    130.47 o 
  -9  -7   6      747.13      870.87    107.70 o 
  -8  -7   6       94.63      101.50     65.32 o 
  -7  -7   6      376.13      424.93     74.08 o 
  -6  -7   6     3075.47     3175.80    198.43 o 
  -5  -7   6     2572.08     2580.85    135.96 o 
  -4  -7   6      962.98     1041.29     84.85 o 
  -3  -7   6      902.27      927.49     95.69 o 
  -2  -7   6    25554.65    25147.15    827.62 o 
  -1  -7   6     1478.45     1528.41     75.04 o 
   0  -7   6     3041.33     3428.70    120.02 o 
   1  -7   6     4153.84     4427.36    146.28 o 
   2  -7   6    17671.51    16940.49    544.19 o 
   3  -7   6     2419.95     2295.40    108.89 o 
   4  -7   6      370.90      399.45    120.55 o 
   5  -7   6     1061.44     1003.12    129.70 o 
   6  -7   6     1622.38     1673.98    171.72 o 
   7  -7   6      742.98      726.95    135.10 o 
  -9  -6   6      156.94      242.24     80.99 o 
  -8  -6   6      451.72      531.06     67.72 o 
  -7  -6   6     1518.61     1637.12    110.94 o 
  -6  -6   6      608.16      593.34     95.06 o 
  -5  -6   6     1034.95      937.59     80.56 o 
  -4  -6   6     7904.74     7355.27    277.69 o 
  -3  -6   6     2653.50     2637.18    121.02 o 
  -2  -6   6      471.62      495.47     51.37 o 
  -1  -6   6     1724.26     1601.55     79.81 o 
   0  -6   6    42149.56    46183.02   1255.71 o 
   1  -6   6     1632.58     1711.57     67.48 o 
   2  -6   6     2642.32     2583.43     97.51 o 
   3  -6   6     2232.32     2034.09     96.91 o 
   4  -6   6     5454.99     5225.93    242.56 o 
   5  -6   6     1224.80     1330.36    140.11 o 
   6  -6   6       24.33      -28.52     77.28 o 
   7  -6   6      774.07      896.16    136.45 o 
  -9  -5   6      417.19      479.85     91.83 o 
  -8  -5   6      536.18      503.49     67.06 o 
  -7  -5   6      909.82      925.12     83.35 o 
  -6  -5   6     1814.75     1764.94    108.22 o 
  -5  -5   6     1919.20     1723.67    108.44 o 
  -4  -5   6     3245.31     3042.87    146.42 o 
  -3  -5   6     7775.63     6993.79    253.19 o 
  -2  -5   6    18325.85    19019.54    806.90 o 
  -1  -5   6     5071.95     5316.42    193.18 o 
   0  -5   6     2278.41     2583.81     93.06 o 
   1  -5   6    15648.01    16364.51    473.30 o 
   2  -5   6    14183.11    14501.33    413.29 o 
   3  -5   6     3764.71     3963.92    131.54 o 
   4  -5   6     2574.58     2564.54    157.74 o 
   5  -5   6     2012.98     1844.93    167.86 o 
   6  -5   6     1379.87     1538.88    151.29 o 
   7  -5   6      260.77      229.72    100.22 o 
  -9  -4   6      188.58      197.82     94.43 o 
  -8  -4   6      438.80      495.24     70.06 o 
  -7  -4   6      361.35      366.95     58.78 o 
  -6  -4   6     2195.41     2139.00    120.10 o 
  -5  -4   6     4163.07     3643.36    166.28 o 
  -4  -4   6     1169.29     1047.31     87.41 o 
  -3  -4   6     6737.79     6850.34    251.31 o 
  -2  -4   6     2691.43     2927.30    117.28 o 
  -1  -4   6    29756.60    31053.19   1237.66 o 
   0  -4   6     7758.11     7689.10    236.21 o 
   1  -4   6    12583.25    13607.60    436.03 o 
   2  -4   6     4132.71     4342.08    135.40 o 
   3  -4   6    10954.13    11004.66    448.84 o 
   4  -4   6     1020.88      960.37     78.11 o 
   5  -4   6     1501.27     1746.14    112.14 o 
   6  -4   6     2074.68     2091.03    185.78 o 
   8  -4   6       85.68      225.10    196.77 o 
  -9  -3   6       60.23      -26.91     71.29 o 
  -8  -3   6     1005.07     1193.68     90.68 o 
  -7  -3   6     1809.62     2027.76     99.22 o 
  -6  -3   6      848.34      960.43    153.01 o 
  -5  -3   6     1781.91     1730.80    116.98 o 
  -4  -3   6     4913.23     4444.03    178.51 o 
  -3  -3   6    24320.83    23138.46    762.72 o 
  -2  -3   6     1076.55     1411.47     73.74 o 
  -1  -3   6    11965.51    11497.82    512.58 o 
   0  -3   6      276.86      279.37     31.08 o 
   1  -3   6    35644.32    36952.82   1191.03 o 
   2  -3   6      704.53      789.43     43.79 o 
   3  -3   6     4818.85     5032.94    178.83 o 
   4  -3   6     5397.94     5542.55    197.05 o 
   5  -3   6     2354.40     2228.85    113.74 o 
   6  -3   6      168.86      296.59     68.80 o 
   7  -3   6      353.51      524.20    160.34 o 
   8  -3   6      800.19     1088.49    227.41 o 
  -9  -2   6      171.89      178.76     75.18 o 
  -8  -2   6      530.20      559.36     73.97 o 
  -7  -2   6     1152.67     1153.69    126.52 o 
  -6  -2   6     3085.28     3027.49    127.10 o 
  -5  -2   6     5558.50     4966.64    204.42 o 
  -4  -2   6     3468.57     3071.08    144.71 o 
  -3  -2   6     3309.78     2902.45    133.80 o 
  -2  -2   6     2348.44     2501.86    103.72 o 
  -1  -2   6    24019.45    25491.65    793.08 o 
   0  -2   6    18685.82    20406.72   1189.29 o 
   1  -2   6    14791.98    15105.03    436.11 o 
   2  -2   6     5671.62     5549.87    170.99 o 
   3  -2   6     6737.73     6704.31    231.23 o 
   4  -2   6     2410.54     2233.69    101.73 o 
   5  -2   6     2577.16     2490.47    141.90 o 
   6  -2   6     3037.42     2907.98    274.24 o 
   7  -2   6      591.06      556.97    160.73 o 
   8  -2   6       30.64      227.03    180.58 o 
  -9  -1   6      699.65      772.77     97.60 o 
  -8  -1   6      304.08      194.85     84.94 o 
  -7  -1   6      344.02      308.08     58.24 o 
  -6  -1   6     4014.05     4000.50    165.49 o 
  -5  -1   6     1914.12     1880.70     89.03 o 
  -4  -1   6     2055.45     1941.48     96.61 o 
  -3  -1   6     6889.09     5643.89    347.60 o 
  -2  -1   6    29110.89    27622.66    892.94 o 
  -1  -1   6     1262.86     1612.11    129.09 o 
   0  -1   6     4196.89     4438.62    158.49 o 
   1  -1   6    27503.07    31181.40    980.99 o 
   2  -1   6    15805.66    15664.47    523.59 o 
   3  -1   6     5235.14     4872.00    176.96 o 
   4  -1   6     1810.40     1808.51     88.01 o 
   5  -1   6     1780.15     1812.93    187.90 o 
   6  -1   6     1492.57     1533.29    190.60 o 
   7  -1   6      587.50      660.46    169.79 o 
   8  -1   6      171.40      135.29    179.62 o 
  -9   0   6       60.74      -60.28    232.23 o 
  -8   0   6      859.25      921.38    168.84 o 
  -7   0   6     2363.05     2399.31    123.29 o 
  -6   0   6      459.18      434.38     78.76 o 
  -5   0   6     1106.15      962.34     94.01 o 
  -4   0   6    16030.58    14370.17    417.91 o 
  -3   0   6     5233.83     4382.90    181.93 o 
  -2   0   6     1610.40     1294.67    104.03 o 
  -1   0   6       17.92       31.66     36.40 o 
   0   0   6    63578.96    74422.09   2363.64 o 
   1   0   6      289.36      289.11     36.00 o 
   2   0   6       11.55      -10.22     30.94 o 
   3   0   6     2847.18     2472.06    129.97 o 
   4   0   6     7841.74     7729.30    489.51 o 
   5   0   6     3908.03     3932.10    302.77 o 
   6   0   6        3.07       64.75    116.60 o 
   7   0   6     1017.55      845.08    184.63 o 
   8   0   6      106.29      -32.96    168.25 o 
  -9   1   6      693.42      770.53    134.71 o 
  -8   1   6      295.01      294.29     60.60 o 
  -7   1   6      329.96      226.15     55.44 o 
  -6   1   6     3676.94     3686.78    160.32 o 
  -5   1   6     2015.46     2006.57    100.46 o 
  -4   1   6     1850.07     1741.20     90.73 o 
  -3   1   6     7227.48     6428.85    190.38 o 
  -2   1   6    29974.15    27557.88    889.60 o 
  -1   1   6     1049.35     1117.23     94.72 o 
   0   1   6     3924.65     3904.75    191.87 o 
   1   1   6    25313.14    29300.83   1208.19 o 
   2   1   6    16821.50    16272.76    653.57 o 
   3   1   6     5238.11     4845.22    338.03 o 
   4   1   6     1715.57     1648.54    182.70 o 
   5   1   6     1956.90     2074.84    211.99 o 
   6   1   6     1410.35     1530.02    205.83 o 
   7   1   6      571.31      597.63    174.41 o 
   8   1   6      299.51      348.83    199.47 o 
  -9   2   6      163.22       85.44     90.67 o 
  -8   2   6      465.59      468.68     97.51 o 
  -7   2   6     1178.20     1233.14     84.08 o 
  -6   2   6     3075.35     3127.20    159.87 o 
  -5   2   6     5726.28     5421.20    198.68 o 
  -4   2   6     2907.31     2465.92    115.20 o 
  -3   2   6     3726.21     3540.29    129.66 o 
  -2   2   6     2068.41     2143.66     94.13 o 
  -1   2   6    22096.68    23015.98    966.59 o 
   0   2   6    19563.46    20796.54   1297.88 o 
   1   2   6    14806.46    15533.02    490.17 o 
   2   2   6     5472.33     5370.88    254.54 o 
   3   2   6     6347.65     6078.06    436.32 o 
   4   2   6     2057.18     1935.70    215.85 o 
   5   2   6     2211.93     2405.94    248.03 o 
   6   2   6     3444.31     3780.62    325.70 o 
   7   2   6      579.94      470.63    181.35 o 
   8   2   6       56.05       -6.94    177.30 o 
  -9   3   6       65.64       44.86     91.11 o 
  -8   3   6      977.76     1080.99    229.72 o 
  -7   3   6     1706.66     1728.88    364.34 o 
  -6   3   6      835.24      868.49     77.88 o 
  -5   3   6     1486.35     1555.42     85.02 o 
  -4   3   6     4260.73     4471.79    308.95 o 
  -3   3   6    24058.11    23683.20   1213.15 o 
  -2   3   6     1122.00     1366.54    171.88 o 
  -1   3   6    13084.01    13434.73    783.41 o 
   0   3   6      528.63      551.85     51.25 o 
   1   3   6    35062.57    36903.12   1147.96 o 
   2   3   6      613.42      615.00     68.10 o 
   3   3   6     4155.30     4016.71    342.66 o 
   4   3   6     4824.20     4128.87    379.28 o 
   5   3   6     2228.35     2376.64    251.89 o 
   6   3   6      193.49      193.88    152.25 o 
   7   3   6      353.95       54.54    164.78 o 
   8   3   6      896.49      615.17    212.19 o 
  -9   4   6      187.70       61.28     94.80 o 
  -8   4   6      445.03      356.25     98.07 o 
  -7   4   6      354.54      391.94     86.41 o 
  -6   4   6     2430.86     2226.14    181.25 o 
  -5   4   6     4075.78     3774.04    129.92 o 
  -4   4   6     1068.34     1033.85     60.01 o 
  -3   4   6     6790.44     6941.40    240.84 o 
  -2   4   6     2220.64     2547.12    105.84 o 
  -1   4   6    29136.32    31552.87   1006.26 o 
   0   4   6     7992.05     7952.88    233.77 o 
   1   4   6    12162.16    12748.12    370.50 o 
   2   4   6     3762.15     3788.90    156.34 o 
   3   4   6    10196.98    10283.05    659.88 o 
   4   4   6      938.69      895.96    161.12 o 
   5   4   6     1471.50     1535.99    216.04 o 
   6   4   6     2566.36     2188.36    261.14 o 
   7   4   6      297.79      196.19    160.92 o 
   8   4   6      111.46      143.19    184.43 o 
  -9   5   6      427.56      509.75    148.59 o 
  -8   5   6      488.17      393.15    124.50 o 
  -7   5   6     1002.34      830.42    108.51 o 
  -6   5   6     1741.79     1559.27    124.21 o 
  -5   5   6     2083.33     2161.74    132.38 o 
  -4   5   6     3817.71     3451.50    122.28 o 
  -3   5   6     7406.32     6883.94    249.95 o 
  -2   5   6    19349.96    20422.28    645.46 o 
  -1   5   6     4975.99     5357.90    216.78 o 
   0   5   6     2305.67     2431.46     99.62 o 
   1   5   6    15796.93    16715.96    461.95 o 
   2   5   6    13491.30    14094.36    405.40 o 
   3   5   6     3464.39     3543.51    188.83 o 
   4   5   6     2926.27     2672.86    248.61 o 
   5   5   6     2244.39     1868.24    220.28 o 
   6   5   6     1246.71     1041.85    196.00 o 
   7   5   6      271.90       42.21    151.29 o 
  -9   6   6      148.81      303.34    136.06 o 
  -8   6   6      493.09      379.85    127.00 o 
  -7   6   6     1474.34     1459.29    179.62 o 
  -6   6   6      465.75      489.90    112.36 o 
  -5   6   6     1081.91     1135.71    140.49 o 
  -4   6   6     8044.42     7589.19    472.94 o 
  -3   6   6     2807.13     2706.97    206.79 o 
  -2   6   6      829.50      854.68     55.09 o 
  -1   6   6     1797.01     1704.81     61.98 o 
   0   6   6    41161.71    43951.47   1245.65 o 
   1   6   6     1308.81     1363.46     47.94 o 
   2   6   6     2737.04     2746.02    113.03 o 
   3   6   6     2282.20     2291.75    103.84 o 
   4   6   6     5241.31     5357.86    372.34 o 
   5   6   6     1382.88     1349.05    180.19 o 
   6   6   6       48.46      -56.66    115.63 o 
   7   6   6      671.96      410.88    169.60 o 
  -9   7   6      715.64      967.85    178.07 o 
  -8   7   6      100.93      111.01    111.59 o 
  -7   7   6      363.70      362.12    118.72 o 
  -6   7   6     3373.67     3255.84    263.64 o 
  -5   7   6     2384.95     2604.63    223.36 o 
  -4   7   6     1089.38     1050.91    129.12 o 
  -3   7   6     1188.30     1342.50    128.93 o 
  -2   7   6    26079.67    25783.66   1432.50 o 
  -1   7   6     1363.58     1409.47     95.46 o 
   0   7   6     3159.22     3525.77    107.75 o 
   1   7   6     4204.31     4486.12    123.66 o 
   2   7   6    16859.93    16051.60    463.27 o 
   3   7   6     2810.29     2765.05    114.90 o 
   4   7   6      398.56      256.32     95.01 o 
   5   7   6     1140.41     1284.10    165.36 o 
   6   7   6     1578.43     1757.62    210.07 o 
   7   7   6      674.36      805.00    172.29 o 
  -8   8   6      231.34      110.43    116.21 o 
  -7   8   6      928.45      994.64    154.76 o 
  -6   8   6     1095.87     1178.49    149.36 o 
  -5   8   6     2881.76     2820.10    233.00 o 
  -4   8   6     5675.74     5712.08    393.73 o 
  -3   8   6     3504.14     3382.07    246.30 o 
  -2   8   6     2166.09     2304.95    174.80 o 
  -1   8   6     7877.23     8267.28    359.76 o 
   0   8   6    11625.55    11589.19    375.34 o 
   1   8   6     2629.30     2472.39     70.34 o 
   2   8   6     3028.93     3056.89    108.78 o 
   3   8   6     5328.54     5278.82    195.96 o 
   4   8   6     2499.73     2582.86    222.98 o 
   5   8   6     1835.41     1879.42    189.64 o 
   6   8   6     1101.81     1053.42    165.55 o 
   7   8   6      454.55      314.14    139.72 o 
  -8   9   6      906.91      818.30    161.12 o 
  -7   9   6      907.22     1063.63    161.50 o 
  -6   9   6      256.26      262.68    103.30 o 
  -5   9   6      758.74      778.98    126.04 o 
  -4   9   6     2549.24     2603.86    219.90 o 
  -3   9   6    12764.37    12614.22    783.61 o 
  -2   9   6     2368.87     2580.29    289.37 o 
  -1   9   6     6510.40     6451.86    289.59 o 
   0   9   6      338.51      363.08     62.50 o 
   1   9   6    12962.38    13019.69    435.93 o 
   2   9   6     1369.75     1550.37     85.19 o 
   3   9   6     4207.78     4223.95    161.39 o 
   4   9   6     3967.60     3655.55    271.35 o 
   5   9   6     1096.44     1324.00    153.21 o 
   6   9   6       88.90       43.56    107.73 o 
  -8  10   6      291.97      294.29    133.36 o 
  -7  10   6      133.84      283.49    121.22 o 
  -6  10   6     1570.00     1396.08    184.05 o 
  -5  10   6     2929.93     2949.80    256.32 o 
  -4  10   6      577.47      623.45    111.97 o 
  -3  10   6     2988.76     3267.60    253.24 o 
  -2  10   6      828.58      806.47     83.11 o 
  -1  10   6    14552.52    15243.30    488.22 o 
   0  10   6      868.22      931.09     55.19 o 
   1  10   6     8317.98     8331.00    282.60 o 
   2  10   6     5000.66     5147.10    198.85 o 
   3  10   6     4988.97     5315.74    241.84 o 
   4  10   6      295.75      353.03     62.55 o 
  -8  11   6      297.33      608.81    153.98 o 
  -7  11   6      425.05      643.31    147.43 o 
  -6  11   6      963.48     1072.88    162.66 o 
  -5  11   6      231.33      314.91    105.61 o 
  -4  11   6     1731.85     1649.12    180.00 o 
  -3  11   6     5396.16     5648.87    384.87 o 
  -2  11   6     5715.93     5623.99    274.31 o 
  -1  11   6     4663.49     4724.66    176.21 o 
   0  11   6      703.64      775.54     51.66 o 
   1  11   6     9993.14    10259.81    415.58 o 
   2  11   6     4375.29     4422.06    181.54 o 
   3  11   6     1495.34     1331.06     90.44 o 
   4  11   6     1551.38     1596.45    111.90 o 
  -8  12   6      308.46      264.03    143.00 o 
  -7  12   6      900.09      952.82    173.64 o 
  -6  12   6      382.17      571.81    137.99 o 
  -5  12   6      869.28     1147.27    162.66 o 
  -4  12   6     4726.19     4652.88    345.36 o 
  -3  12   6      853.49      749.69    123.53 o 
  -2  12   6      614.06      767.04     88.46 o 
  -1  12   6     2402.79     2542.06    116.42 o 
   0  12   6    13896.92    13889.84    390.42 o 
   1  12   6     1066.30      973.49    101.63 o 
   2  12   6      673.89      761.32     96.67 o 
   3  12   6     1973.62     1933.47    107.08 o 
   4  12   6     2632.18     2596.65    149.65 o 
   5  12   6      684.17      662.77    111.39 o 
  -7  13   6      105.98      255.93    134.13 o 
  -6  13   6     1322.73     1589.57    207.18 o 
  -5  13   6     1220.90     1221.66    173.26 o 
  -4  13   6      149.54       59.17     84.41 o 
  -3  13   6      397.86      378.80     79.19 o 
  -2  13   6    10168.15    10363.15    457.14 o 
  -1  13   6       25.86       19.60     40.68 o 
   0  13   6      535.66      622.99     58.86 o 
   1  13   6      668.15      693.43     95.10 o 
   2  13   6     6941.44     7227.48    347.49 o 
   3  13   6      522.36      559.51     65.36 o 
   4  13   6      157.90      114.76     55.93 o 
   5  13   6      772.30      764.33    119.87 o 
  -7  14   6      779.38      722.32    172.87 o 
  -6  14   6      393.96      380.43    139.15 o 
  -5  14   6      668.41      933.54    157.07 o 
  -4  14   6     2553.18     2382.81    236.85 o 
  -3  14   6     1275.36     1157.36    118.04 o 
  -2  14   6      128.52       45.28     65.91 o 
  -1  14   6     1832.87     1967.42    109.38 o 
   0  14   6     9174.41     9089.86    329.75 o 
   1  14   6     1127.52     1224.05    120.16 o 
   2  14   6      885.19     1047.85    205.63 o 
   3  14   6      928.00     1114.87    246.88 o 
   4  14   6     1800.99     1733.50    120.09 o 
   5  14   6      625.73      705.55    108.12 o 
  -7  15   6      500.90      711.72    180.97 o 
  -6  15   6      283.95      332.06    143.19 o 
  -5  15   6      683.82      693.80    152.44 o 
  -4  15   6      455.88      487.39    127.77 o 
  -3  15   6     2614.05     2413.08    176.88 o 
  -2  15   6     1982.62     2181.82    158.00 o 
  -1  15   6     1997.48     1888.41    109.30 o 
   0  15   6      433.81      420.84     66.01 o 
   1  15   6     5921.73     5955.61    303.28 o 
   2  15   6     1072.79     1169.53    124.66 o 
   3  15   6      610.93      738.70    111.93 o 
   4  15   6      752.87      671.25    144.93 o 
   5  15   6      512.93      451.16     96.17 o 
  -6  16   6      686.03      738.51    171.14 o 
  -5  16   6     1268.54     1408.99    198.50 o 
  -4  16   6      105.03       33.92    105.23 o 
  -3  16   6     1568.90     1716.34    152.21 o 
  -2  16   6      346.04      364.17     86.24 o 
  -1  16   6     5026.24     5149.75    208.29 o 
   0  16   6      107.45      112.17     58.58 o 
   1  16   6     2015.70     1938.65    251.02 o 
   2  16   6     1342.09     1442.44    287.16 o 
   3  16   6     1493.35     1704.95    163.18 o 
   4  16   6       13.52       57.43    108.31 o 
  -6  17   6      308.70      189.45    142.42 o 
  -5  17   6      312.92      470.63    151.67 o 
  -4  17   6      735.94      910.80    164.97 o 
  -3  17   6     2487.70     2421.62    183.80 o 
  -2  17   6      779.25      812.71    111.76 o 
  -1  17   6      890.05      870.14     76.30 o 
   0  17   6      118.29      140.41     97.87 o 
   1  17   6     3212.39     3006.72    208.72 o 
   2  17   6      914.07      805.19    122.46 o 
   3  17   6      643.25      806.78    246.01 o 
   4  17   6      717.93      805.58    163.43 o 
  -5  18   6      313.18      339.96    156.10 o 
  -4  18   6     1343.32     1414.00    204.86 o 
  -3  18   6      232.35      162.39     92.10 o 
  -2  18   6      187.30      110.72     85.56 o 
  -1  18   6     1686.99     1596.61    120.96 o 
   0  18   6     3320.48     3613.36    232.75 o 
   1  18   6      301.44      171.00     94.95 o 
   2  18   6      467.91      572.16    118.14 o 
   3  18   6      650.98      610.21    204.48 o 
   4  18   6      573.63      783.99    182.70 o 
  -5  19   6      341.33      230.69    147.82 o 
  -4  19   6      284.31      463.11    154.37 o 
  -3  19   6      108.89      -24.70     90.73 o 
  -2  19   6     2655.14     2517.15    189.69 o 
  -1  19   6       87.44      114.68     70.45 o 
   0  19   6      216.17      246.11    121.28 o 
   1  19   6      488.54      437.08    115.47 o 
   2  19   6     2276.03     2395.66    196.69 o 
   3  19   6      313.38      365.79    123.96 o 
  -4  20   6      708.99      741.79    184.43 o 
  -3  20   6      304.02      356.55    114.18 o 
  -2  20   6      195.34      176.21     84.53 o 
  -1  20   6      244.31      293.77     83.92 o 
   0  20   6     2712.86     2739.22    166.16 o 
   1  20   6      245.60      328.34    123.82 o 
   2  20   6      172.08       66.07    124.69 o 
   3  20   6      276.25      250.61    126.99 o 
  -3  21   6      483.77      449.43    123.23 o 
  -2  21   6      872.20      956.36    131.85 o 
  -1  21   6      407.15      540.77     96.38 o 
   0  21   6       88.92      231.11    117.85 o 
   1  21   6      638.04      831.59    139.75 o 
   2  21   6      750.00      648.72    142.25 o 
  -1  22   6     1015.83     1210.81    126.95 o 
   0  22   6      190.68      229.17    156.39 o 
  -3 -21   7      254.47      340.73    185.21 o 
  -2 -21   7      427.45      177.50    167.28 o 
  -1 -21   7      632.85      422.64    170.37 o 
   0 -21   7      785.18      659.88    187.33 o 
   1 -21   7       14.64      -69.77    141.07 o 
  -4 -20   7      305.21      196.19    201.20 o 
  -3 -20   7      791.43      721.16    208.52 o 
  -2 -20   7     1154.22     1168.86    222.40 o 
  -1 -20   7       56.22     -116.21    116.21 o 
   0 -20   7       68.69      180.19    140.69 o 
   1 -20   7     1834.33     1663.96    243.60 o 
   2 -20   7      205.42       14.65    141.65 o 
  -5 -19   7      225.49      -64.95    202.55 o 
  -4 -19   7      729.29      911.96    237.43 o 
  -3 -19   7      101.47      113.71    161.12 o 
  -2 -19   7      424.94      407.80    163.43 o 
  -1 -19   7     2303.37     2521.19    268.85 o 
   0 -19   7      395.10      336.11    146.08 o 
   1 -19   7       66.81      -21.20    122.96 o 
   2 -19   7      116.03      126.62    142.42 o 
   3 -19   7     1582.31     1606.91    230.30 o 
  -5 -18   7      698.16      484.50    234.16 o 
  -4 -18   7      446.63      256.51    185.98 o 
  -3 -18   7      993.60     1266.37    225.87 o 
  -2 -18   7     1129.57     1127.42    204.67 o 
  -1 -18   7      467.70      498.76    153.98 o 
   0 -18   7      663.49      773.97    166.13 o 
   1 -18   7     2049.56     2279.90    248.03 o 
   2 -18   7      756.07      821.57    173.64 o 
   3 -18   7       85.57      100.99    134.13 o 
   4 -18   7      216.36       91.16    132.79 o 
  -6 -17   7       52.31      -55.70    224.33 o 
  -5 -17   7      192.91      195.23    204.09 o 
  -4 -17   7      385.18      372.72    186.17 o 
  -3 -17   7     1846.15     1927.41    255.55 o 
  -2 -17   7      932.41      821.19    182.70 o 
  -1 -17   7     1553.30     1284.30    195.81 o 
   0 -17   7     2063.16     2057.88    236.28 o 
   1 -17   7      214.91      203.51    122.96 o 
   2 -17   7      950.45      781.10    170.37 o 
   3 -17   7      299.32      329.94    143.38 o 
   4 -17   7      878.30      787.85    167.28 o 
  -6 -16   7      108.97       83.26    217.00 o 
  -5 -16   7     1651.44     1631.97    293.71 o 
  -4 -16   7      522.10      441.14    184.43 o 
  -3 -16   7       57.90      170.75    142.81 o 
  -2 -16   7     2504.06     2683.65    281.95 o 
  -1 -16   7     1676.64     2097.97    223.56 o 
   0 -16   7     3385.37     3539.53    296.98 o 
   1 -16   7       14.25       54.93    107.15 o 
   2 -16   7     2195.87     2242.12    240.32 o 
   3 -16   7       59.78      -39.51    105.42 o 
   4 -16   7      445.67      442.97     93.18 o 
   5 -16   7       63.62      138.57    113.71 o 
  -7 -15   7      663.18      974.98    296.79 o 
  -6 -15   7      142.41      -61.29    197.73 o 
  -5 -15   7       69.87       22.74    180.97 o 
  -4 -15   7     1594.25     1437.70    235.31 o 
  -3 -15   7     2027.12     2457.78    265.19 o 
  -2 -15   7     1859.16     1893.88    230.88 o 
  -1 -15   7     1874.26     1638.71    209.49 o 
   0 -15   7     3222.01     3026.89    277.13 o 
   1 -15   7      300.97      234.54    114.67 o 
   2 -15   7     1576.51     1535.41    199.08 o 
   3 -15   7      822.06      807.20    101.46 o 
   4 -15   7     1059.72     1022.55    132.50 o 
   5 -15   7       43.13      -99.44     99.44 o 
  -7 -14   7       28.33      193.49    236.28 o 
  -6 -14   7      900.00     1138.02    274.05 o 
  -5 -14   7      853.45     1203.35    248.03 o 
  -4 -14   7      962.77     1058.23    211.03 o 
  -3 -14   7     2104.98     2229.40    259.21 o 
  -2 -14   7     2893.90     3504.07    296.21 o 
  -1 -14   7      622.54      617.67    136.25 o 
   0 -14   7      902.66      914.27    144.73 o 
   1 -14   7     4316.64     4404.27    345.94 o 
   2 -14   7     1322.64     1361.98    116.69 o 
   3 -14   7        1.50      -23.47     63.85 o 
   4 -14   7      210.67       72.45     73.16 o 
   5 -14   7     1643.10     1670.13    195.03 o 
  -7 -13   7       30.70      173.64    224.52 o 
  -6 -13   7      751.25      666.62    246.88 o 
  -5 -13   7      960.42      750.07    226.06 o 
  -4 -13   7     2385.20     2619.28    298.72 o 
  -3 -13   7      118.24      122.38    117.37 o 
  -2 -13   7     1947.25     1862.85    205.06 o 
  -1 -13   7    11075.49    11086.90    716.73 o 
   0 -13   7      618.93      569.11    125.08 o 
   1 -13   7      129.32      122.79     58.44 o 
   2 -13   7       17.41       39.15     42.71 o 
   3 -13   7     5252.17     5321.36    257.03 o 
   4 -13   7      111.72       30.64     95.01 o 
   5 -13   7       75.88      172.49    110.43 o 
   6 -13   7      136.41       73.23    116.79 o 
  -8 -12   7      208.53      367.52    128.55 o 
  -7 -12   7      149.92     -181.35    181.35 o 
  -6 -12   7     1464.08     1507.85    287.54 o 
  -5 -12   7      785.08      888.83    228.38 o 
  -4 -12   7     1484.51     1636.21    233.19 o 
  -3 -12   7     3959.92     4120.58    346.32 o 
  -2 -12   7     3314.18     3455.69    287.73 o 
  -1 -12   7      718.44      875.15    140.49 o 
   0 -12   7     1704.46     1607.97    117.41 o 
   1 -12   7     8277.83     8182.60    293.77 o 
   2 -12   7      713.85      770.23     65.47 o 
   3 -12   7      144.29      142.24     66.39 o 
   4 -12   7      954.65      817.72    135.68 o 
   5 -12   7     2879.32     2895.64    254.01 o 
   6 -12   7      391.99      369.45    131.63 o 
  -8 -11   7      279.63      247.55    174.41 o 
  -7 -11   7      876.20      964.83    273.76 o 
  -6 -11   7      808.87      922.37    244.56 o 
  -5 -11   7      994.35     1028.17    225.48 o 
  -4 -11   7     1405.94     1746.64    234.35 o 
  -3 -11   7     3029.82     2932.07    276.36 o 
  -2 -11   7     3963.88     4280.54    338.42 o 
  -1 -11   7     4786.61     5111.30    247.76 o 
   0 -11   7     5810.67     5634.74    214.76 o 
   1 -11   7     1111.14     1090.10    105.41 o 
   2 -11   7     4726.93     4880.92    193.09 o 
   3 -11   7     2422.22     2182.95    145.47 o 
   4 -11   7     1895.32     1722.55    185.40 o 
   5 -11   7      382.53      266.92    111.39 o 
   6 -11   7      237.97      234.74    120.84 o 
  -8 -10   7       18.96      127.71    156.10 o 
  -7 -10   7       51.63       19.43    111.87 o 
  -6 -10   7      144.20      -41.82    179.04 o 
  -5 -10   7     5133.78     5433.02    457.52 o 
  -4 -10   7     2479.64     2256.00    280.41 o 
  -3 -10   7      253.01      381.70    130.38 o 
  -2 -10   7     4641.34     4741.12    190.12 o 
  -1 -10   7     4832.55     5097.77    195.30 o 
   0 -10   7     7136.58     7210.81    262.66 o 
   1 -10   7     1631.18     1725.90     90.11 o 
   2 -10   7     5752.02     5778.20    213.26 o 
   3 -10   7      307.37      282.34     65.83 o 
   4 -10   7     2701.54     2702.15    222.59 o 
   5 -10   7      122.36      254.97    103.49 o 
   6 -10   7     1216.37     1214.34    166.90 o 
  -8  -9   7       98.88       77.28     75.26 o 
  -7  -9   7     1686.00     1909.06    132.75 o 
  -6  -9   7      633.15      596.02     82.43 o 
  -5  -9   7      106.18      196.10     96.11 o 
  -4  -9   7     2862.71     2690.50    190.36 o 
  -3  -9   7     7980.53     7804.35    293.00 o 
  -2  -9   7     5835.97     6104.71    223.94 o 
  -1  -9   7     2755.24     2994.95    132.48 o 
   0  -9   7    13125.75    13102.42    439.75 o 
   1  -9   7      289.39      283.23     43.05 o 
   2  -9   7     6363.96     6158.00    233.14 o 
   3  -9   7      921.51      906.44     67.51 o 
   4  -9   7     5264.15     5342.44    354.61 o 
   5  -9   7      404.50      381.78    109.47 o 
   6  -9   7      467.68      331.10    111.39 o 
   7  -9   7      208.25      192.91    120.84 o 
  -8  -8   7      222.14      260.53     77.32 o 
  -7  -8   7       54.32      103.22     69.19 o 
  -6  -8   7     1561.74     1451.74    109.61 o 
  -5  -8   7     3057.17     3382.77    163.56 o 
  -4  -8   7     3012.20     3350.92    268.94 o 
  -3  -8   7     4399.26     4102.67    223.66 o 
  -2  -8   7    10754.44    10796.83    369.97 o 
  -1  -8   7     3873.45     3948.83    154.64 o 
   0  -8   7     8351.61     8375.87    268.82 o 
   1  -8   7    10566.63    10505.19    376.25 o 
   2  -8   7     3523.81     3439.53    147.15 o 
   3  -8   7      116.43      109.08     41.21 o 
   4  -8   7     1388.94     1252.50    149.74 o 
   5  -8   7     2686.11     2683.46    225.68 o 
   6  -8   7      534.69      467.74    118.91 o 
   7  -8   7      201.66      327.43    121.22 o 
  -8  -7   7      858.57      799.05     92.88 o 
  -7  -7   7      240.20      139.23     67.39 o 
  -6  -7   7     1490.09     1443.82    105.80 o 
  -5  -7   7     1758.73     1596.41    105.27 o 
  -4  -7   7     5601.20     5961.13    236.63 o 
  -3  -7   7      425.20      415.88     78.22 o 
  -2  -7   7     4726.06     4346.66    174.20 o 
  -1  -7   7    21673.19    21732.22    704.13 o 
   0  -7   7     2760.38     2943.44    110.49 o 
   1  -7   7      309.14      337.09     42.49 o 
   2  -7   7     1008.83     1108.88     65.39 o 
   3  -7   7    10462.63    10185.66    447.53 o 
   4  -7   7      874.01      656.99    103.11 o 
   5  -7   7      131.11      199.85     90.39 o 
   6  -7   7      427.56      300.84    108.31 o 
   7  -7   7     1156.90     1191.02    164.78 o 
  -9  -6   7       94.68       28.26     77.01 o 
  -8  -6   7      342.29      315.50     65.57 o 
  -7  -6   7       91.44       85.20     70.00 o 
  -6  -6   7     3400.00     3008.80    158.20 o 
  -5  -6   7      484.80      499.58    104.65 o 
  -4  -6   7     3484.43     3436.34    156.86 o 
  -3  -6   7    10160.96    10188.68    350.43 o 
  -2  -6   7     5468.08     5437.13    215.44 o 
  -1  -6   7      954.23     1107.08     64.91 o 
   0  -6   7     1826.91     1854.16     80.09 o 
   1  -6   7    27743.18    29400.02    826.73 o 
   2  -6   7      951.55      920.48     54.17 o 
   3  -6   7       99.42       32.58     43.18 o 
   4  -6   7      151.99       27.37     68.80 o 
   5  -6   7     3904.15     3761.16    277.71 o 
   6  -6   7      120.18       47.22     90.00 o 
   7  -6   7       62.23      -12.91    101.76 o 
  -9  -5   7       24.53       58.44     74.74 o 
  -8  -5   7      907.36      972.35     86.96 o 
  -7  -5   7     1393.43     1562.59    108.75 o 
  -6  -5   7     1019.42      998.09     86.01 o 
  -5  -5   7     1461.71     1352.50     95.09 o 
  -4  -5   7     5552.47     5453.64    212.34 o 
  -3  -5   7     5650.93     6039.01    249.94 o 
  -2  -5   7     6035.18     5844.65    279.60 o 
  -1  -5   7    22483.10    23218.13    765.30 o 
   0  -5   7     6240.56     6341.05    200.54 o 
   1  -5   7     1344.71     1468.95     69.57 o 
   2  -5   7     4093.17     4153.50    142.71 o 
   3  -5   7     7226.64     7346.84    270.45 o 
   4  -5   7     4173.53     4279.66    211.26 o 
   5  -5   7      582.81      600.52    103.88 o 
   6  -5   7      320.73      314.33    100.60 o 
  -9  -4   7      718.40      790.39     86.73 o 
  -8  -4   7      141.72      110.12     60.59 o 
  -7  -4   7      195.09       98.03     57.62 o 
  -6  -4   7      292.40      302.40     60.71 o 
  -5  -4   7     8471.20     7323.65    291.13 o 
  -4  -4   7     2653.21     2337.09    122.84 o 
  -3  -4   7     1402.55     1347.05    149.83 o 
  -2  -4   7    12290.74    12367.53    426.54 o 
  -1  -4   7    10074.97    10064.19    448.70 o 
   0  -4   7    18220.87    19107.77    630.00 o 
   1  -4   7     4685.01     4738.39    151.82 o 
   2  -4   7     6910.28     7140.45    218.73 o 
   3  -4   7       44.83       77.18     38.41 o 
   4  -4   7     2510.06     2723.90    147.96 o 
   5  -4   7      749.34      741.59    109.27 o 
   6  -4   7     1830.12     1844.15    180.58 o 
  -9  -3   7       78.28       37.16     61.26 o 
  -8  -3   7       53.94      -51.89     51.89 o 
  -7  -3   7     3284.57     3472.30    145.66 o 
  -6  -3   7      181.13      160.06     69.34 o 
  -5  -3   7      161.49      238.08     87.43 o 
  -4  -3   7     1670.96     1408.15     89.12 o 
  -3  -3   7    11792.46    11182.65    370.83 o 
  -2  -3   7    15005.26    14463.58    480.98 o 
  -1  -3   7     1425.07     1823.58    119.80 o 
   0  -3   7    17360.65    17974.18    598.82 o 
   1  -3   7     1406.20     1418.17     67.60 o 
   2  -3   7    12621.81    12389.77    352.16 o 
   3  -3   7       40.38       20.34     35.64 o 
   4  -3   7     7981.25     8140.42    349.31 o 
   5  -3   7      279.19      294.67     84.03 o 
   6  -3   7      541.79      598.79    145.12 o 
   7  -3   7      166.06      181.54    156.68 o 
  -9  -2   7      737.61      929.96    106.96 o 
  -8  -2   7      186.42      215.71     62.46 o 
  -7  -2   7       45.59       76.67     51.42 o 
  -6  -2   7     1826.78     1844.63     92.52 o 
  -5  -2   7     7906.87     6968.02    266.43 o 
  -4  -2   7     4648.44     3528.85    156.69 o 
  -3  -2   7     5358.86     4564.21    181.69 o 
  -2  -2   7    10237.45    10130.45    339.77 o 
  -1  -2   7    11874.93    13112.32    416.90 o 
   0  -2   7     7241.71     6745.98    218.19 o 
   1  -2   7    10228.37     9940.28    336.08 o 
   2  -2   7    11987.67    12018.77    346.75 o 
   3  -2   7       74.88       94.66     32.52 o 
   4  -2   7     2805.45     2898.50    126.40 o 
   5  -2   7     2002.28     1947.65    124.17 o 
   6  -2   7     2384.36     2203.39    238.59 o 
   7  -2   7      505.61      786.11    184.24 o 
  -9  -1   7       22.03      -30.85     80.68 o 
  -8  -1   7     1366.08     1546.68    102.74 o 
  -7  -1   7      463.91      391.05     61.59 o 
  -6  -1   7     2620.64     2687.36    134.24 o 
  -5  -1   7     2361.01     2239.00    116.94 o 
  -4  -1   7     6889.18     5634.73    221.79 o 
  -3  -1   7     6400.64     5346.00    202.00 o 
  -2  -1   7    12810.75    13266.26    411.04 o 
  -1  -1   7    45579.55    50728.87   1621.97 o 
   0  -1   7     5012.72     5284.50    170.07 o 
   1  -1   7      529.38      736.11     68.16 o 
   2  -1   7     1775.61     1807.87    102.69 o 
   3  -1   7    15824.62    15894.21    512.27 o 
   4  -1   7     1861.41     1694.93    113.73 o 
   5  -1   7      303.11      287.73    110.24 o 
   6  -1   7      518.69      620.56    153.02 o 
   7  -1   7      833.63      957.06    206.98 o 
  -9   0   7       45.94      101.31     91.32 o 
  -8   0   7     1046.67     1159.31    113.13 o 
  -7   0   7      179.24      166.21     53.81 o 
  -6   0   7     2691.29     2564.70    127.58 o 
  -5   0   7      292.95      299.92     48.65 o 
  -4   0   7     6994.35     6249.94    233.55 o 
  -3   0   7    11027.89     9378.24    572.04 o 
  -2   0   7    13439.31    12434.60    632.51 o 
  -1   0   7      651.46      770.25     72.06 o 
   0   0   7      207.49      206.52     34.93 o 
   1   0   7    32249.02    32465.34   1048.62 o 
   2   0   7       16.55        9.31     30.60 o 
   3   0   7      938.00     1043.58     95.26 o 
   4   0   7      185.58       75.93     97.52 o 
   5   0   7     6675.16     7172.33    489.32 o 
   6   0   7      422.24      433.82    149.74 o 
   7   0   7      137.76      169.02    163.81 o 
  -9   1   7       21.85        9.10     87.93 o 
  -8   1   7     1453.90     1499.58    100.33 o 
  -7   1   7      499.34      504.18     62.34 o 
  -6   1   7     2517.97     2727.96    130.81 o 
  -5   1   7     2444.84     2337.61    114.01 o 
  -4   1   7     6797.97     6120.46    235.66 o 
  -3   1   7     6499.81     5352.97    171.87 o 
  -2   1   7    12332.84    11115.42    574.53 o 
  -1   1   7    49223.03    51059.85   1619.84 o 
   0   1   7     5039.55     5298.65    190.58 o 
   1   1   7      296.75      491.31    130.18 o 
   2   1   7     1628.67     1662.23    117.26 o 
   3   1   7    14175.59    14244.97    636.81 o 
   4   1   7     2202.99     2134.01    214.50 o 
   5   1   7      363.58      274.63    140.49 o 
   6   1   7      475.60      370.80    161.12 o 
   7   1   7      956.92     1348.09    239.17 o 
  -9   2   7      738.23      775.86    185.21 o 
  -8   2   7      221.90      255.87    125.17 o 
  -7   2   7       49.87        1.55     45.03 o 
  -6   2   7     1534.35     1517.93     96.65 o 
  -5   2   7     7761.51     7172.12    287.14 o 
  -4   2   7     4654.01     3876.32    151.39 o 
  -3   2   7     5563.19     4832.78    271.76 o 
  -2   2   7    10320.58     9451.25    412.78 o 
  -1   2   7     9827.50    10467.87    701.12 o 
   0   2   7     8264.82     7766.22    339.67 o 
   1   2   7     9668.75     9629.68    324.16 o 
   2   2   7    11322.30    11334.85    500.20 o 
   3   2   7       32.98       63.45     84.80 o 
   4   2   7     3027.42     3039.99    283.11 o 
   5   2   7     1760.71     1656.25    226.83 o 
   6   2   7     2720.64     2732.60    290.62 o 
   7   2   7      562.85      610.35    207.56 o 
  -9   3   7       67.01       42.90     92.37 o 
  -8   3   7       54.86      -12.64    121.32 o 
  -7   3   7     3318.32     3581.13    211.31 o 
  -6   3   7      305.34      350.65     50.38 o 
  -5   3   7      133.47      212.76     41.86 o 
  -4   3   7     1967.07     1696.43     94.05 o 
  -3   3   7    11048.64    10329.73    426.85 o 
  -2   3   7    14883.68    14336.38   1122.99 o 
  -1   3   7     1785.70     2135.94    149.36 o 
   0   3   7    18040.78    18136.42    731.19 o 
   1   3   7     1625.65     1580.05     77.94 o 
   2   3   7    11722.83    11136.26    503.94 o 
   3   3   7       29.01       83.24     53.00 o 
   4   3   7     7905.20     8090.46    549.45 o 
   5   3   7      284.28      207.18    143.77 o 
   6   3   7      494.23      476.60    177.50 o 
   7   3   7      197.11      453.47    198.70 o 
  -9   4   7      694.56      686.67    156.10 o 
  -8   4   7      152.13       63.84     84.21 o 
  -7   4   7      183.50      102.63     78.12 o 
  -6   4   7      416.18      473.22    121.17 o 
  -5   4   7     8443.31     8066.78    404.37 o 
  -4   4   7     2785.80     2648.26    108.36 o 
  -3   4   7     1107.26      840.47     60.01 o 
  -2   4   7    12702.46    12883.92    578.96 o 
  -1   4   7    10292.41    11321.11    642.73 o 
   0   4   7    17910.63    18802.60    766.14 o 
   1   4   7     4401.76     4463.05    147.26 o 
   2   4   7     6578.45     6962.18    253.07 o 
   3   4   7       29.99       56.46     50.72 o 
   4   4   7     3127.92     2648.57    266.15 o 
   5   4   7      810.64      612.28    167.09 o 
   6   4   7     2155.05     2318.44    265.76 o 
   7   4   7      457.67      149.55    163.43 o 
  -9   5   7       31.91       35.85    114.86 o 
  -8   5   7      896.37      767.61    154.95 o 
  -7   5   7     1419.36     1530.60    186.55 o 
  -6   5   7      947.67     1037.81    151.67 o 
  -5   5   7     1357.74     1448.23    108.98 o 
  -4   5   7     5278.02     5225.35    238.87 o 
  -3   5   7     5696.34     5750.95    256.58 o 
  -2   5   7     5707.58     6107.64    302.74 o 
  -1   5   7    22212.02    23454.61    756.37 o 
   0   5   7     6278.30     6346.54    223.68 o 
   1   5   7      872.63     1010.19     57.42 o 
   2   5   7     4130.70     4350.55    143.20 o 
   3   5   7     7392.98     7622.76    335.47 o 
   4   5   7     4619.00     4692.97    337.07 o 
   5   5   7      478.91      425.34    139.92 o 
   6   5   7      281.10      131.44    137.99 o 
   7   5   7      772.61      611.31    179.04 o 
  -9   6   7       72.74      -37.00    113.51 o 
  -8   6   7      407.78      452.51    134.33 o 
  -7   6   7       89.63      134.52    105.03 o 
  -6   6   7     3373.74     3521.60    275.21 o 
  -5   6   7      518.98      395.85    103.30 o 
  -4   6   7     3511.83     3455.11    269.04 o 
  -3   6   7     9661.06     9629.85    409.09 o 
  -2   6   7     5898.32     5944.44    199.43 o 
  -1   6   7      781.79      866.86     57.05 o 
   0   6   7     1774.83     1845.33     72.11 o 
   1   6   7    27758.72    29175.76    802.94 o 
   2   6   7      857.96      873.44     61.06 o 
   3   6   7       59.04       57.42     48.40 o 
   4   6   7      370.36      380.55     70.21 o 
   5   6   7     3998.97     4074.14    317.61 o 
   6   6   7       87.58       55.12    123.53 o 
   7   6   7       67.38       55.89    128.74 o 
  -9   7   7        6.72      153.02    129.70 o 
  -8   7   7      847.34     1030.68    168.05 o 
  -7   7   7      295.55      341.70    117.75 o 
  -6   7   7     1631.58     1555.26    177.50 o 
  -5   7   7     1793.42     1558.54    176.34 o 
  -4   7   7     6122.15     6222.98    410.30 o 
  -3   7   7      370.79      397.78     90.19 o 
  -2   7   7     4568.97     4460.54    299.30 o 
  -1   7   7    21083.47    21044.99    697.14 o 
   0   7   7     2706.35     2998.72    119.31 o 
   1   7   7      435.12      497.42     61.56 o 
   2   7   7      815.28      899.14     57.04 o 
   3   7   7    11377.03    11110.84    455.50 o 
   4   7   7      672.90      574.57     77.65 o 
   5   7   7      241.74      207.75    113.32 o 
   6   7   7      356.47      328.01    130.09 o 
   7   7   7     1082.59     1150.55    190.02 o 
  -8   8   7      215.98      243.79    124.69 o 
  -7   8   7       77.04       71.50    100.22 o 
  -6   8   7     1502.63     1673.21    187.71 o 
  -5   8   7     3249.75     3320.21    273.28 o 
  -4   8   7     3385.43     3275.88    261.91 o 
  -3   8   7     4382.82     4487.91    305.46 o 
  -2   8   7    10082.33    10117.31    634.83 o 
  -1   8   7     3679.39     3808.02    196.46 o 
   0   8   7     6742.26     6845.14    258.26 o 
   1   8   7    10916.02    11530.79    322.24 o 
   2   8   7     3811.34     3939.68    132.55 o 
   3   8   7      142.54      168.81     46.15 o 
   4   8   7     1682.90     1714.71    157.16 o 
   5   8   7     2541.58     2551.64    239.36 o 
   6   8   7      499.13      416.47    131.82 o 
   7   8   7      188.49      126.04    129.12 o 
  -8   9   7       99.69       30.06    113.32 o 
  -7   9   7     1574.92     1763.21    210.45 o 
  -6   9   7      677.55      571.42    130.09 o 
  -5   9   7       57.73      113.90     87.88 o 
  -4   9   7     2804.11     2594.42    227.22 o 
  -3   9   7     8011.70     8336.37    504.93 o 
  -2   9   7     5763.07     5539.21    385.64 o 
  -1   9   7     3226.06     3665.73    200.24 o 
   0   9   7    12696.03    12999.22    433.77 o 
   1   9   7      201.25      215.41     58.46 o 
   2   9   7     6376.73     6607.09    201.36 o 
   3   9   7      694.56      733.48     62.74 o 
   4   9   7     5182.49     5175.69    318.95 o 
   5   9   7      285.17      353.09     84.99 o 
   6   9   7      590.92      496.64    132.01 o 
  -8  10   7       19.13      147.24    125.85 o 
  -7  10   7       66.34       70.34    107.73 o 
  -6  10   7      118.95      176.53    105.23 o 
  -5  10   7     4850.54     5025.41    373.49 o 
  -4  10   7     2520.64     2634.70    225.29 o 
  -3  10   7      201.71      280.99     89.42 o 
  -2  10   7     5098.38     5209.86    249.45 o 
  -1  10   7     4780.76     5356.33    252.36 o 
   0  10   7     7144.96     7615.15    266.36 o 
   1  10   7     1558.84     1614.71    119.64 o 
   2  10   7     5487.12     5520.89    214.44 o 
   3  10   7      315.19      266.05     63.69 o 
   4  10   7     2604.34     2405.17    208.33 o 
   5  10   7      162.98      134.91     86.92 o 
  -8  11   7      275.10      254.78    139.72 o 
  -7  11   7      892.60      828.90    164.58 o 
  -6  11   7      758.10      818.10    155.14 o 
  -5  11   7     1049.26     1017.38    154.95 o 
  -4  11   7     1283.27     1404.36    170.37 o 
  -3  11   7     2934.16     2816.63    238.97 o 
  -2  11   7     4064.28     4429.89    232.21 o 
  -1  11   7     4924.93     5366.34    344.59 o 
   0  11   7     5823.60     6038.55    222.88 o 
   1  11   7     1414.52     1377.68    114.86 o 
   2  11   7     4948.08     5062.35    197.52 o 
   3  11   7     2346.70     2461.76    123.72 o 
   4  11   7     1865.02     2067.90    180.58 o 
   5  11   7      309.03      125.46     91.54 o 
  -8  12   7      218.05      351.14    151.29 o 
  -7  12   7      119.08       68.99    119.68 o 
  -6  12   7     1476.48     1764.95    211.03 o 
  -5  12   7      705.71      793.82    146.85 o 
  -4  12   7     1354.22     1356.57    169.98 o 
  -3  12   7     4196.89     4263.97    316.06 o 
  -2  12   7     2967.61     3209.37    192.43 o 
  -1  12   7      847.16      798.22     90.49 o 
   0  12   7     2051.59     1970.82    106.15 o 
   1  12   7     7798.34     8443.77    633.96 o 
   2  12   7      651.76      626.81     90.77 o 
   3  12   7       98.36       85.74     47.41 o 
   4  12   7      756.00      754.31    112.16 o 
   5  12   7     2773.54     2874.44    237.43 o 
  -7  13   7       40.30      -61.29    119.68 o 
  -6  13   7      746.60      911.96    168.82 o 
  -5  13   7      882.22      899.43    157.84 o 
  -4  13   7     2359.03     2843.61    252.66 o 
  -3  13   7      117.69       82.10     84.41 o 
  -2  13   7     1744.04     1615.15    132.75 o 
  -1  13   7    11649.19    11599.60    501.91 o 
   0  13   7      733.36      679.12     70.04 o 
   1  13   7       86.69       80.61     66.14 o 
   2  13   7       27.79      -40.95     61.35 o 
   3  13   7     5047.28     4981.01    208.83 o 
   4  13   7       76.45       32.67     55.24 o 
   5  13   7      105.31      113.51     88.46 o 
  -7  14   7       11.78      -83.45    116.60 o 
  -6  14   7      881.05     1089.46    183.47 o 
  -5  14   7      832.13      942.41    165.55 o 
  -4  14   7     1107.52     1081.17    162.46 o 
  -3  14   7     2267.09     2704.85    239.94 o 
  -2  14   7     3030.70     3184.36    198.19 o 
  -1  14   7      632.17      697.42     91.37 o 
   0  14   7      646.67      711.72     75.80 o 
   1  14   7     4308.43     4763.79    251.38 o 
   2  14   7     1305.62     1307.84    129.59 o 
   3  14   7        1.32       -4.86     78.02 o 
   4  14   7      183.04      163.71     63.45 o 
   5  14   7     1715.97     1821.41    181.16 o 
  -7  15   7      725.46      895.77    192.72 o 
  -6  15   7      153.64      212.19    134.52 o 
  -5  15   7       49.93       25.82    106.58 o 
  -4  15   7     1683.05     1383.36    188.10 o 
  -3  15   7     2118.74     2012.16    359.81 o 
  -2  15   7     1917.43     2107.37    158.19 o 
  -1  15   7     2034.55     2240.81    153.28 o 
   0  15   7     3329.06     3135.84    157.07 o 
   1  15   7      315.33      308.74     88.47 o 
   2  15   7     1644.15     1768.39    151.94 o 
   3  15   7      859.16      890.07    126.03 o 
   4  15   7     1099.43     1224.94    192.53 o 
  -6  16   7       85.18       -9.25    131.44 o 
  -5  16   7     1658.54     1969.62    234.74 o 
  -4  16   7      541.75      617.87    142.42 o 
  -3  16   7       42.62       76.74    111.97 o 
  -2  16   7     2498.83     2930.52    193.62 o 
  -1  16   7     1638.03     1673.55    117.86 o 
   0  16   7     3115.06     3101.54    206.81 o 
   1  16   7       10.16       91.54     85.18 o 
   2  16   7     2295.24     2355.15    216.81 o 
   3  16   7       79.83     -107.22    139.15 o 
   4  16   7      472.64      377.93    154.37 o 
  -6  17   7       68.18      167.09    137.41 o 
  -5  17   7      211.64      163.81    130.09 o 
  -4  17   7      364.91      262.68    127.00 o 
  -3  17   7     1856.47     1787.83    162.40 o 
  -2  17   7      971.63     1040.57    124.53 o 
  -1  17   7     1424.62     1485.78    115.29 o 
   0  17   7     2223.08     2091.98    184.05 o 
   1  17   7      171.52      162.81     88.18 o 
   2  17   7      903.59      989.63    132.95 o 
   3  17   7      356.52      347.43    115.74 o 
   4  17   7      911.79      730.42    173.84 o 
  -5  18   7      660.78      611.51    170.94 o 
  -4  18   7      529.17      332.44    145.70 o 
  -3  18   7      951.25     1045.29    179.62 o 
  -2  18   7     1165.87     1215.00    139.01 o 
  -1  18   7      509.73      531.23     87.69 o 
   0  18   7      712.73      860.43    124.14 o 
   1  18   7     1988.54     2045.58    178.31 o 
   2  18   7      736.43      824.56    132.14 o 
   3  18   7      106.19        8.27    159.57 o 
   4  18   7      217.53      213.92    151.86 o 
  -5  19   7      229.61      233.00    150.90 o 
  -4  19   7      668.82      703.63    172.68 o 
  -3  19   7       84.33       64.36     93.48 o 
  -2  19   7      389.33      373.32    106.66 o 
  -1  19   7     2336.77     2187.68    147.13 o 
   0  19   7      408.91      319.62    101.12 o 
   1  19   7       92.42      129.12    100.16 o 
   2  19   7      124.19      284.57    111.43 o 
   3  19   7     1686.40     1711.12    243.70 o 
  -4  20   7      256.70      447.11    161.31 o 
  -3  20   7      796.36      695.71    133.66 o 
  -2  20   7     1098.72     1356.02    182.16 o 
  -1  20   7       55.87       32.79     78.59 o 
   0  20   7       85.98      148.11    101.07 o 
   1  20   7     1787.03     2038.49    184.79 o 
   2  20   7      220.99      120.04    110.95 o 
  -3  21   7      230.06      348.70    123.44 o 
  -2  21   7      439.08      489.58    101.10 o 
  -1  21   7      713.95      647.25    104.22 o 
   0  21   7      821.80      925.96    143.07 o 
   1  21   7       22.48       43.42    119.58 o 
  -2 -21   8      585.34      748.15    213.15 o 
  -1 -21   8      283.07      193.49    163.43 o 
   0 -21   8      305.21      272.51    163.43 o 
  -3 -20   8      811.98      836.80    228.95 o 
  -2 -20   8      183.68       60.51    157.07 o 
  -1 -20   8      623.23      681.46    188.67 o 
   0 -20   8      130.90      147.05    139.34 o 
   1 -20   8      457.08      319.15    172.68 o 
  -4 -19   8        8.63      -49.34    174.03 o 
  -3 -19   8      983.71      916.58    231.65 o 
  -2 -19   8      187.84      186.94    159.00 o 
  -1 -19   8     1103.20     1168.47    208.33 o 
   0 -19   8      814.97      798.25    185.59 o 
   1 -19   8      187.32      122.57    140.11 o 
   2 -19   8      223.47      202.55    151.09 o 
  -5 -18   8      253.71       19.27    201.39 o 
  -4 -18   8      934.74      980.57    239.17 o 
  -3 -18   8     1178.00     1379.12    243.99 o 
  -2 -18   8      358.86      267.50    154.37 o 
  -1 -18   8      595.94      388.91    152.83 o 
   0 -18   8      751.10      826.01    177.11 o 
   1 -18   8      474.07      453.47    158.22 o 
   2 -18   8      647.28      602.45    167.28 o 
   3 -18   8      435.51      341.89    154.37 o 
  -5 -17   8      238.76      -80.36    181.54 o 
  -4 -17   8       55.77     -140.69    158.22 o 
  -3 -17   8      336.37      365.98    174.99 o 
  -2 -17   8     2990.89     3067.36    310.67 o 
  -1 -17   8      854.31      666.82    166.70 o 
   0 -17   8      248.67      118.72    124.31 o 
   1 -17   8     1560.17     1330.17    211.80 o 
   2 -17   8      670.64      694.38    168.82 o 
   3 -17   8      244.24        7.71    126.81 o 
   4 -17   8      167.30       85.95    111.97 o 
  -6 -16   8       19.76      -48.95    200.05 o 
  -5 -16   8       12.92       78.05    184.82 o 
  -4 -16   8     3255.75     3184.34    360.39 o 
  -3 -16   8       15.34      -66.49    135.29 o 
  -2 -16   8       29.12      -72.85    118.14 o 
  -1 -16   8     1199.33      950.70    178.46 o 
   0 -16   8     3278.68     3088.37    297.18 o 
   1 -16   8      454.35      630.78    150.13 o 
   2 -16   8       93.14       69.77    117.95 o 
   3 -16   8     1871.50     1876.51    154.66 o 
   4 -16   8      144.66      117.56    114.09 o 
  -6 -15   8     1139.89     1018.53    276.17 o 
  -5 -15   8      522.27      479.49    220.86 o 
  -4 -15   8      129.90       54.15    157.26 o 
  -3 -15   8     1368.97     1172.13    217.00 o 
  -2 -15   8     3426.79     3828.42    335.14 o 
  -1 -15   8     1394.46     1854.37    210.45 o 
   0 -15   8      627.06      582.02    142.42 o 
   1 -15   8     1534.11     1623.30    207.56 o 
   2 -15   8      944.03      950.31    165.36 o 
   3 -15   8      451.38      455.15     91.15 o 
   4 -15   8      445.47      258.63    122.57 o 
   5 -15   8      924.64      870.33    164.01 o 
  -7 -14   8      376.03        3.85    222.79 o 
  -6 -14   8      103.92     -181.93    181.93 o 
  -5 -14   8     1179.06     1048.79    242.83 o 
  -4 -14   8     1242.70     1048.79    219.90 o 
  -3 -14   8     2738.97     2493.24    289.66 o 
  -2 -14   8     1876.76     1850.13    228.95 o 
  -1 -14   8     1773.75     1801.95    215.85 o 
   0 -14   8      672.98      397.39    130.86 o 
   1 -14   8     1686.71     1760.51    198.89 o 
   2 -14   8     1863.34     2114.78    153.50 o 
   3 -14   8      933.10      940.14    106.86 o 
   4 -14   8      720.17      631.16    139.92 o 
   5 -14   8       88.64      -36.04    113.71 o 
  -7 -13   8      607.96      344.20    232.81 o 
  -6 -13   8       36.76      -72.27    196.00 o 
  -5 -13   8     1916.73     2023.96    305.08 o 
  -4 -13   8      223.53      167.67    155.33 o 
  -3 -13   8     2821.63     2819.13    292.74 o 
  -2 -13   8      343.90      420.52    132.59 o 
  -1 -13   8     4717.38     4809.76    380.43 o 
   0 -13   8     4358.18     4230.35    220.28 o 
   1 -13   8     1433.69     1280.80     86.54 o 
   2 -13   8      276.35      256.16     72.00 o 
   3 -13   8     1202.82     1366.98    117.17 o 
   4 -13   8     1905.76     1930.11    205.44 o 
   5 -13   8       63.60       -1.73    111.01 o 
  -7 -12   8      887.45      991.75    273.28 o 
  -6 -12   8       17.87      123.34    188.87 o 
  -5 -12   8     1067.78     1541.00    264.03 o 
  -4 -12   8     1070.83      921.21    203.51 o 
  -3 -12   8     5014.93     5364.99    410.50 o 
  -2 -12   8     1624.84     1744.90    208.33 o 
  -1 -12   8     1573.12     1564.37    123.43 o 
   0 -12   8     2054.32     1934.31    108.35 o 
   1 -12   8     2359.76     2367.31    118.18 o 
   2 -12   8     3554.20     3755.39    194.33 o 
   3 -12   8      908.74     1060.33    105.72 o 
   4 -12   8      697.07      729.84    136.06 o 
   5 -12   8      237.89      -34.30    109.27 o 
   6 -12   8     1037.40     1108.54    173.45 o 
  -8 -11   8       33.73      -36.06     92.86 o 
  -7 -11   8      263.47      197.30     96.84 o 
  -6 -11   8     1958.31     2193.75    307.01 o 
  -5 -11   8     1017.47      995.22    227.80 o 
  -4 -11   8      263.95      380.82    160.15 o 
  -3 -11   8     2338.59     2278.69    158.22 o 
  -2 -11   8     7296.01     7513.26    357.25 o 
  -1 -11   8     1785.32     1748.09     96.38 o 
   0 -11   8     2736.59     2664.14    122.36 o 
   1 -11   8     1842.68     1800.89    108.41 o 
   2 -11   8     4474.51     4504.76    223.98 o 
   3 -11   8     2477.72     2398.35    152.48 o 
   4 -11   8     1242.44     1008.90    153.41 o 
   5 -11   8     1637.86     1864.78    191.37 o 
   6 -11   8      183.44      116.40    118.91 o 
  -8 -10   8      981.83     1111.41    147.17 o 
  -7 -10   8      133.70       88.62     78.07 o 
  -6 -10   8       96.59      185.59    190.02 o 
  -5 -10   8       67.00       60.71    152.06 o 
  -4 -10   8     9500.99     9753.09    459.04 o 
  -3 -10   8      261.32      282.01     60.24 o 
  -2 -10   8      425.34      528.65     59.79 o 
  -1 -10   8     5063.24     4884.96    190.54 o 
   0 -10   8     7717.74     7621.04    278.40 o 
   1 -10   8      976.12      967.89     69.97 o 
   2 -10   8      604.56      536.87     59.60 o 
   3 -10   8     5484.75     5291.37    348.25 o 
   4 -10   8      835.61      965.73    139.15 o 
   5 -10   8      161.44      172.29    105.23 o 
   6 -10   8      255.73      303.15    123.53 o 
  -8  -9   8       38.73       79.26     76.43 o 
  -7  -9   8      166.64      152.53     76.68 o 
  -6  -9   8     3520.29     3806.58    193.16 o 
  -5  -9   8      350.18      435.41    104.51 o 
  -4  -9   8      134.48      184.06     86.02 o 
  -3  -9   8     1641.74     1720.03    137.16 o 
  -2  -9   8    13350.46    13397.53    456.93 o 
  -1  -9   8     1310.83     1373.04     80.89 o 
   0  -9   8      870.67      938.21     68.67 o 
   1  -9   8     6370.83     6373.97    242.64 o 
   2  -9   8     5499.75     5359.03    215.81 o 
   3  -9   8      603.03      707.87    107.73 o 
   4  -9   8      595.15      501.65    109.08 o 
   5  -9   8     2918.47     3183.38    246.30 o 
   6  -9   8       32.70       39.51    102.14 o 
  -8  -8   8      440.26      288.01     82.12 o 
  -7  -8   8      722.21      744.96     92.45 o 
  -6  -8   8      156.59      290.89     70.01 o 
  -5  -8   8     2025.21     2266.27    128.88 o 
  -4  -8   8     5780.91     5881.21    307.29 o 
  -3  -8   8     5031.96     4769.14    256.29 o 
  -2  -8   8     2159.82     2236.13    114.42 o 
  -1  -8   8     6014.08     6651.61    240.94 o 
   0  -8   8     5080.92     4828.98    190.67 o 
   1  -8   8     3298.43     3190.01    139.78 o 
   2  -8   8     1961.55     2076.49    107.55 o 
   3  -8   8     2593.89     2431.57    214.69 o 
   4  -8   8      223.24      255.16     93.08 o 
   5  -8   8      256.47      164.58     94.24 o 
   6  -8   8      963.27     1203.35    162.85 o 
  -8  -7   8      297.09      199.40    101.99 o 
  -7  -7   8     1072.19     1028.54     97.80 o 
  -6  -7   8      357.07      352.02     71.05 o 
  -5  -7   8     4676.16     4666.08    201.05 o 
  -4  -7   8      168.31      293.78     88.95 o 
  -3  -7   8     7830.74     7191.52    348.98 o 
  -2  -7   8     2162.75     2336.60    116.28 o 
  -1  -7   8     9744.61     9449.19    329.52 o 
   0  -7   8     8221.34     8573.72    310.04 o 
   1  -7   8     2142.21     2100.80    103.02 o 
   2  -7   8     4416.27     4460.62    174.61 o 
   3  -7   8     1723.81     1885.78    186.17 o 
   4  -7   8     2901.84     3005.11    233.77 o 
   5  -7   8      416.00      372.34    107.35 o 
   6  -7   8      494.09      446.34    126.43 o 
   7  -7   8        7.38      -84.80    107.54 o 
  -9  -6   8      243.72      239.17    163.43 o 
  -8  -6   8       36.25      123.24     69.38 o 
  -7  -6   8     1427.92     1420.28    123.67 o 
  -6  -6   8      139.90       41.71     55.63 o 
  -5  -6   8     3904.02     3963.40    177.51 o 
  -4  -6   8     1149.04     1138.83     83.77 o 
  -3  -6   8    14873.32    14367.08    619.30 o 
  -2  -6   8     5679.60     5487.95    263.48 o 
  -1  -6   8     7822.55     8509.37    312.95 o 
   0  -6   8      381.44      395.02     43.09 o 
   1  -6   8     5720.58     5830.62    207.45 o 
   2  -6   8     9717.29     9927.13    363.00 o 
   3  -6   8     1323.99     1364.21    100.76 o 
   4  -6   8     1104.75     1036.84    137.22 o 
   5  -6   8      197.20      213.92     95.98 o 
   6  -6   8     2201.73     2412.88    217.78 o 
  -9  -5   8      208.37      260.57     94.90 o 
  -8  -5   8      252.73      339.08     66.94 o 
  -7  -5   8      918.69      810.32     86.78 o 
  -6  -5   8     2106.50     1842.19    188.51 o 
  -5  -5   8     2917.44     2762.21    139.20 o 
  -4  -5   8      297.46      239.63     50.34 o 
  -3  -5   8     6005.22     6206.09    230.78 o 
  -2  -5   8     6683.82     6476.83    247.29 o 
  -1  -5   8    10886.47    11238.82    494.98 o 
   0  -5   8     7083.40     7337.95    224.41 o 
   1  -5   8     3823.17     3723.39    136.08 o 
   2  -5   8     3696.74     3702.31    129.79 o 
   3  -5   8     3796.50     3751.16    184.17 o 
   4  -5   8     1646.33     1830.28    173.64 o 
   5  -5   8     2267.32     2348.89    203.13 o 
   6  -5   8      591.76      591.08    120.84 o 
  -9  -4   8      128.01      173.87     68.31 o 
  -8  -4   8     1217.61     1342.48    105.09 o 
  -7  -4   8      549.17      406.77     71.05 o 
  -6  -4   8       23.88       21.53     51.95 o 
  -5  -4   8      328.54      245.40     64.02 o 
  -4  -4   8    13721.40    13605.53    463.15 o 
  -3  -4   8     1340.12     1167.62     75.07 o 
  -2  -4   8     1438.86     1302.38     87.09 o 
  -1  -4   8     6544.89     6662.38    399.24 o 
   0  -4   8    13720.78    14176.96    412.82 o 
   1  -4   8     5458.55     5422.03    183.27 o 
   2  -4   8     2854.44     2899.61    153.15 o 
   3  -4   8     5691.75     5421.75    208.42 o 
   4  -4   8      996.25     1156.70    109.27 o 
   5  -4   8      166.91      195.23     90.39 o 
  -9  -3   8      179.37      266.08     70.91 o 
  -8  -3   8       39.77       56.61     58.47 o 
  -7  -3   8      132.88      138.70     53.27 o 
  -6  -3   8     6062.47     5317.72    225.94 o 
  -5  -3   8       25.69       12.44     42.73 o 
  -4  -3   8      476.98      544.05     56.20 o 
  -3  -3   8     4020.19     3951.33    168.72 o 
  -2  -3   8    24107.82    23671.75    761.86 o 
  -1  -3   8     3838.42     3627.12    147.33 o 
   0  -3   8      577.71      587.57     47.82 o 
   1  -3   8     7624.90     8167.33    242.01 o 
   2  -3   8     4985.89     4699.52    157.51 o 
   3  -3   8     1585.84     1685.55     93.68 o 
   4  -3   8      966.04     1106.03     77.94 o 
   5  -3   8     5431.24     5716.51    369.83 o 
   6  -3   8      180.14       97.90    131.24 o 
   7  -3   8      221.06      473.71    182.70 o 
  -9  -2   8      174.11      214.87     69.12 o 
  -8  -2   8      655.07      651.52     78.68 o 
  -7  -2   8      755.94      614.15     74.71 o 
  -6  -2   8       89.05       79.48     45.40 o 
  -5  -2   8     1362.75     1138.44     83.33 o 
  -4  -2   8    15089.38    13258.08    456.10 o 
  -3  -2   8     8146.26     7746.39    271.53 o 
  -2  -2   8     2295.74     2304.38    111.23 o 
  -1  -2   8     8808.23     9157.86    308.57 o 
   0  -2   8     9145.58     9090.63    278.09 o 
   1  -2   8     4177.57     3922.76    138.77 o 
   2  -2   8     4342.55     4318.02    202.62 o 
   3  -2   8     7265.19     7690.94    278.97 o 
   4  -2   8      853.63      909.32     73.17 o 
   5  -2   8      220.41      251.12    119.49 o 
   6  -2   8     1245.34     1594.77    213.92 o 
   7  -2   8     1044.87     1029.52    215.85 o 
  -9  -1   8      228.12      231.11     69.14 o 
  -8  -1   8      416.45      451.14     99.67 o 
  -7  -1   8     1619.54     1511.21    151.84 o 
  -6  -1   8     1518.34     1324.47     84.38 o 
  -5  -1   8     5577.86     4548.42    220.99 o 
  -4  -1   8      377.32      350.15     97.53 o 
  -3  -1   8    11145.19    10199.54    340.91 o 
  -2  -1   8     4807.74     5028.37    184.67 o 
  -1  -1   8    11622.63    12491.37    417.30 o 
   0  -1   8    11232.10    11797.04    388.59 o 
   1  -1   8     4951.50     4583.25    185.35 o 
   2  -1   8     1162.75     1152.29     97.08 o 
   3  -1   8     3799.90     3941.99    164.82 o 
   4  -1   8     7888.45     8014.34    361.67 o 
   5  -1   8      940.88      700.16    157.26 o 
   6  -1   8      378.01      394.50    162.46 o 
   7  -1   8      120.21       74.20    169.98 o 
  -9   0   8      206.57      299.22     73.66 o 
  -8   0   8       58.43       38.81     53.69 o 
  -7   0   8     2063.80     2214.95    185.15 o 
  -6   0   8      192.89      131.00     47.51 o 
  -5   0   8     6302.85     5467.27    187.54 o 
  -4   0   8        2.17       10.88     34.86 o 
  -3   0   8    21425.68    18681.30    620.15 o 
  -2   0   8     2917.71     2506.89    115.62 o 
  -1   0   8     2700.43     2683.99    118.73 o 
   0   0   8     3300.20     3751.24    129.22 o 
   1   0   8    10487.32    10697.94    366.11 o 
   2   0   8    13584.75    12468.72    425.73 o 
   3   0   8       86.62      152.43     67.52 o 
   4   0   8     1844.53     1887.07    146.76 o 
   5   0   8       50.18      116.40    126.62 o 
   6   0   8     3001.49     3196.48    320.11 o 
   7   0   8        4.81       -1.35    179.42 o 
  -9   1   8      231.22      179.79     99.74 o 
  -8   1   8      452.41      434.95     68.32 o 
  -7   1   8     1500.64     1443.27    144.46 o 
  -6   1   8     1671.06     1778.15    165.10 o 
  -5   1   8     5646.91     4869.08    224.53 o 
  -4   1   8      410.42      338.20     46.69 o 
  -3   1   8    11531.45     9358.95    388.83 o 
  -2   1   8     4675.31     4621.76    180.19 o 
  -1   1   8    11795.21    12393.15    533.61 o 
   0   1   8    10867.80    11300.68    327.66 o 
   1   1   8     5613.37     5245.76    235.93 o 
   2   1   8     1285.93     1271.79    104.57 o 
   3   1   8     3983.21     3994.59    219.82 o 
   4   1   8     7411.08     7225.73    363.20 o 
   5   1   8      990.66     1028.75    194.84 o 
   6   1   8      445.35      280.02    175.38 o 
   7   1   8      103.61       35.85    183.28 o 
  -9   2   8      187.31      178.96    119.58 o 
  -8   2   8      690.26      869.27    324.83 o 
  -7   2   8      725.97      693.60     69.80 o 
  -6   2   8       71.29      116.46     47.17 o 
  -5   2   8     1150.17     1125.57     98.15 o 
  -4   2   8    15333.50    13326.16    804.42 o 
  -3   2   8     8562.32     7244.68    264.23 o 
  -2   2   8     2746.61     2526.76    118.97 o 
  -1   2   8     9214.55     8495.82    977.68 o 
   0   2   8     9730.30     9394.21    369.58 o 
   1   2   8     4239.14     4020.63    151.45 o 
   2   2   8     4112.57     4044.20    214.34 o 
   3   2   8     7222.33     7544.68    757.30 o 
   4   2   8      854.46      774.70    105.48 o 
   5   2   8      240.97      239.75    155.53 o 
   6   2   8     1372.48     1447.53    245.33 o 
   7   2   8     1093.17     1019.31    243.41 o 
  -9   3   8      175.92      162.12     97.35 o 
  -8   3   8       32.94       49.35     83.33 o 
  -7   3   8      157.03      202.63     54.02 o 
  -6   3   8     6120.08     5745.69    484.35 o 
  -5   3   8       34.00       70.33     39.26 o 
  -4   3   8      369.35      415.87     46.24 o 
  -3   3   8     4679.67     4401.96    200.77 o 
  -2   3   8    24217.87    22515.91    929.56 o 
  -1   3   8     3986.86     3515.73    175.48 o 
   0   3   8      615.78      667.99     54.60 o 
   1   3   8     6956.87     7380.47    266.29 o 
   2   3   8     5058.04     4557.18    229.69 o 
   3   3   8     1573.21     1461.49    121.31 o 
   4   3   8      884.60     1109.86    114.35 o 
   5   3   8     5723.60     5797.46    454.05 o 
   6   3   8      164.75      -60.90    150.52 o 
   7   3   8      196.03      275.40    190.60 o 
  -9   4   8      135.03       15.61    120.26 o 
  -8   4   8     1252.55     1800.21    210.45 o 
  -7   4   8      511.38      563.75     97.40 o 
  -6   4   8       35.73       83.55     41.96 o 
  -5   4   8      282.86      310.11     45.47 o 
  -4   4   8    13510.22    13167.58    554.51 o 
  -3   4   8      950.16      845.47     86.63 o 
  -2   4   8     1615.64     1430.13    148.97 o 
  -1   4   8     6934.24     7028.15    296.05 o 
   0   4   8    13202.90    13777.37    470.36 o 
   1   4   8     6093.02     6038.03    205.60 o 
   2   4   8     3037.93     3119.93    167.39 o 
   3   4   8     5215.60     5210.16    261.25 o 
   4   4   8     1322.22     1201.63    115.16 o 
   5   4   8      149.81      272.29     90.39 o 
   6   4   8      213.51      132.21    157.07 o 
   7   4   8     1474.20     1612.12    245.72 o 
  -9   5   8      222.01      334.37    140.11 o 
  -8   5   8      256.09      295.25    131.82 o 
  -7   5   8      919.48      756.24    153.41 o 
  -6   5   8     2203.86     2569.56    232.04 o 
  -5   5   8     2669.71     2584.11    145.34 o 
  -4   5   8      295.95      339.29     47.98 o 
  -3   5   8     5912.47     5819.51    268.16 o 
  -2   5   8     6994.03     7090.45    320.98 o 
  -1   5   8    11840.40    12175.00    482.94 o 
   0   5   8     6307.01     6527.69    299.80 o 
   1   5   8     4221.88     4052.14    133.68 o 
   2   5   8     3555.09     3383.07    147.86 o 
   3   5   8     3554.90     3441.66    192.67 o 
   4   5   8     2090.09     1844.52    136.89 o 
   5   5   8     2369.44     2306.87    166.12 o 
   6   5   8      580.50      542.90    158.80 o 
   7   5   8      121.64       36.23    142.42 o 
  -9   6   8      269.11      450.39    149.74 o 
  -8   6   8       27.22       29.87    108.89 o 
  -7   6   8     1470.57     1559.70    196.58 o 
  -6   6   8      126.90      152.64    103.49 o 
  -5   6   8     3597.86     3499.63    303.92 o 
  -4   6   8     1375.53     1268.88    164.20 o 
  -3   6   8    14648.45    14648.71    847.30 o 
  -2   6   8     5218.36     5334.32    239.45 o 
  -1   6   8     8055.41     9150.07    302.44 o 
   0   6   8      147.55      166.68     45.15 o 
   1   6   8     5333.13     5282.91    175.50 o 
   2   6   8    11123.12    11107.31    313.08 o 
   3   6   8     1329.72     1469.21    109.52 o 
   4   6   8     1293.34     1488.75    115.85 o 
   5   6   8      205.88       97.85     72.27 o 
   6   6   8     2213.86     2172.74    241.09 o 
   7   6   8      137.59        7.32    133.94 o 
  -8   7   8      255.20      365.98    136.25 o 
  -7   7   8     1059.01      927.96    164.39 o 
  -6   7   8      307.37      252.66    112.74 o 
  -5   7   8     4676.31     4371.89    344.78 o 
  -4   7   8      117.09      134.91     90.39 o 
  -3   7   8     7681.43     7738.55    483.92 o 
  -2   7   8     2111.14     2195.22    168.44 o 
  -1   7   8     8752.00     9200.59    386.21 o 
   0   7   8     8455.73     9031.17    261.13 o 
   1   7   8     2112.95     2077.24     88.73 o 
   2   7   8     4380.70     4397.74    151.00 o 
   3   7   8     2129.05     2498.08    144.56 o 
   4   7   8     2970.99     2897.11    172.51 o 
   5   7   8      406.39      356.12     82.44 o 
   6   7   8      464.14      424.54     96.30 o 
   7   7   8       11.42       32.57    124.31 o 
  -8   8   8      453.09      432.47    142.61 o 
  -7   8   8      634.97      740.82    154.95 o 
  -6   8   8      160.77       52.81    103.30 o 
  -5   8   8     2004.74     2286.84    224.71 o 
  -4   8   8     5962.10     5978.04    411.65 o 
  -3   8   8     4979.89     5186.14    351.72 o 
  -2   8   8     2148.70     2108.57    191.95 o 
  -1   8   8     6044.29     6340.77    231.87 o 
   0   8   8     5018.68     5032.42    159.43 o 
   1   8   8     3324.04     3479.23    121.92 o 
   2   8   8     2316.30     2400.18     97.71 o 
   3   8   8     2957.71     2971.53    161.18 o 
   4   8   8      186.61      178.98     64.58 o 
   5   8   8      277.36      194.59     75.43 o 
   6   8   8     1021.63     1015.30    191.85 o 
  -8   9   8       46.25       41.82    112.16 o 
  -7   9   8      151.06      248.61    124.69 o 
  -6   9   8     3695.28     4245.85    330.52 o 
  -5   9   8      319.57      382.94    114.28 o 
  -4   9   8      113.48       22.16     80.75 o 
  -3   9   8     1662.21     1931.46    186.75 o 
  -2   9   8    12106.13    12732.93    787.27 o 
  -1   9   8      975.94     1049.71     98.49 o 
   0   9   8     1223.56     1210.64     75.47 o 
   1   9   8     6633.56     6935.14    237.73 o 
   2   9   8     5932.61     5713.34    181.59 o 
   3   9   8      426.43      393.76     83.06 o 
   4   9   8      395.72      404.61     80.56 o 
   5   9   8     2547.91     2541.22    170.34 o 
   6   9   8       63.57       34.88    111.59 o 
  -8  10   8      957.09      830.82    178.65 o 
  -7  10   8      171.19      198.89    123.73 o 
  -6  10   8       93.26      175.57    111.39 o 
  -5  10   8       70.42       28.52     91.93 o 
  -4  10   8     9486.24    10051.79    630.59 o 
  -3  10   8      257.96      270.00     94.82 o 
  -2  10   8      203.70      192.53     84.80 o 
  -1  10   8     4783.52     4692.13    262.58 o 
   0  10   8     7409.12     7890.07    278.57 o 
   1  10   8      905.79      859.24     92.52 o 
   2  10   8      661.00      708.26     65.14 o 
   3  10   8     5024.90     4945.93    253.81 o 
   5  10   8      196.70      165.36     98.87 o 
  -8  11   8       33.98      198.50    143.19 o 
  -7  11   8      241.39      192.72    129.70 o 
  -6  11   8     1886.81     1629.65    210.64 o 
  -5  11   8     1064.28     1141.49    165.36 o 
  -4  11   8      319.86      284.26    106.19 o 
  -3  11   8     2294.43     2356.99    216.81 o 
  -2  11   8     7667.97     8395.15    504.74 o 
  -1  11   8     1490.67     1588.19    126.36 o 
   0  11   8     2407.78     2464.54    160.59 o 
   1  11   8     1446.66     1603.46    178.65 o 
   2  11   8     4489.51     4430.89    183.03 o 
   3  11   8     2383.75     2289.51    147.51 o 
   4  11   8     1509.81     1399.74    151.86 o 
   5  11   8     1455.81     1206.05    166.70 o 
  -7  12   8      863.04      862.04    180.77 o 
  -6  12   8       36.44       98.87    113.13 o 
  -5  12   8      996.17     1135.71    173.06 o 
  -4  12   8      988.84      993.67    154.18 o 
  -3  12   8     5289.85     4978.58    368.10 o 
  -2  12   8     1667.26     1615.28    133.58 o 
  -1  12   8     2039.73     2253.86    143.30 o 
   0  12   8     1943.79     2009.71    140.72 o 
   1  12   8     2722.45     2640.47    165.46 o 
   2  12   8     3123.72     3259.37    209.01 o 
   3  12   8      898.49      956.16     80.95 o 
   4  12   8      607.84      540.78    109.47 o 
   5  12   8      136.79      126.62     95.78 o 
  -7  13   8      603.97      772.81    176.15 o 
  -6  13   8       22.07       39.12    108.89 o 
  -5  13   8     1923.78     2327.50    239.75 o 
  -4  13   8      227.14      234.74    110.04 o 
  -3  13   8     2692.74     2900.27    252.85 o 
  -2  13   8      372.65      325.14     79.44 o 
  -1  13   8     5035.38     5330.35    266.75 o 
   0  13   8     4375.65     4400.92    232.19 o 
   1  13   8     1534.93     1554.62    126.56 o 
   2  13   8      154.53      156.85     74.37 o 
   3  13   8     1222.56     1140.07     89.68 o 
   4  13   8     1887.07     1916.81    181.93 o 
  -7  14   8      338.21      458.68    168.44 o 
  -6  14   8      104.50       73.62    122.19 o 
  -5  14   8     1230.38     1261.75    189.06 o 
  -4  14   8     1052.86     1003.69    166.13 o 
  -3  14   8     2962.67     3108.41    261.72 o 
  -2  14   8     1975.22     2029.43    155.33 o 
  -1  14   8     1744.62     2041.30    149.30 o 
   0  14   8      735.49      841.77    103.01 o 
   1  14   8     1379.55     1520.04    134.92 o 
   2  14   8     1783.81     1774.85    151.99 o 
   3  14   8      901.65      932.28    126.81 o 
   4  14   8      618.74      688.02    104.46 o 
  -6  15   8     1191.02     1108.15    197.73 o 
  -5  15   8      569.64      778.02    163.24 o 
  -4  15   8       96.69      140.49    114.67 o 
  -3  15   8     1587.00     1672.44    197.15 o 
  -2  15   8     3436.40     3553.12    223.87 o 
  -1  15   8     1275.46     1309.51    170.37 o 
   0  15   8      582.15      570.34     98.99 o 
   1  15   8     1548.82     1943.85    154.81 o 
   2  15   8      972.08      996.08    122.24 o 
   3  15   8      471.34      396.06    174.03 o 
  -6  16   8       27.29      -40.86    116.98 o 
  -5  16   8       11.27      -44.13    115.25 o 
  -4  16   8     3405.41     3678.29    322.23 o 
  -3  16   8       16.09       75.74    107.73 o 
  -2  16   8       74.97       74.59     81.48 o 
  -1  16   8     1139.44     1219.32    115.37 o 
   0  16   8     3048.27     3247.98    209.50 o 
   1  16   8      389.25      341.09     98.30 o 
   2  16   8       96.94      168.94     91.35 o 
   3  16   8     2122.95     2330.30    182.74 o 
  -5  17   8      260.21      330.13    146.47 o 
  -4  17   8       78.46       38.35    117.75 o 
  -3  17   8      327.50      427.26    141.27 o 
  -2  17   8     2909.40     2928.69    207.85 o 
  -1  17   8      755.27      785.46     92.29 o 
   0  17   8      244.87      171.13     87.89 o 
   1  17   8     1602.97     1861.41    199.76 o 
   2  17   8      677.08      785.18    125.07 o 
   3  17   8      277.78      423.58    116.62 o 
  -5  18   8      257.20      211.99    147.43 o 
  -4  18   8      996.71      939.90    183.47 o 
  -3  18   8     1103.91     1131.66    190.99 o 
  -2  18   8      294.75      258.55    101.08 o 
  -1  18   8      572.49      655.26     93.79 o 
   0  18   8      849.97      842.54    124.40 o 
   1  18   8      604.78      695.39    122.98 o 
   2  18   8      785.77      898.30    132.66 o 
   3  18   8      368.64      320.97    119.41 o 
  -4  19   8       14.50      -43.36    123.15 o 
  -3  19   8     1003.76     1200.08    199.27 o 
  -2  19   8      222.69      255.60    163.14 o 
  -1  19   8     1089.72      953.40    109.13 o 
   0  19   8      891.69      996.04    135.11 o 
   1  19   8      200.25      311.36    108.68 o 
   2  19   8      229.24      319.01    115.33 o 
  -3  20   8      834.34      776.48    187.33 o 
  -2  20   8      188.70      229.44     90.78 o 
  -1  20   8      633.30      685.61    193.59 o 
   0  20   8       93.50       -6.80     92.40 o 
   1  20   8      505.94      457.80    121.44 o 
  -2  21   8      607.29      604.69    140.41 o 
  -1  21   8      321.00      262.28    115.38 o 
   0  21   8      300.31      249.57    113.55 o 
  -2 -20   9     1148.61      954.94    227.99 o 
  -1 -20   9       54.54        9.06    148.78 o 
   0 -20   9      125.46       60.71    159.19 o 
  -4 -19   9      932.79      640.99    241.67 o 
  -3 -19   9      177.73       95.20    175.18 o 
  -2 -19   9      190.09       65.14    159.19 o 
  -1 -19   9      164.48      131.05    155.33 o 
   0 -19   9     1515.44     1683.81    243.41 o 
   1 -19   9       93.00      190.02    152.06 o 
   2 -19   9       74.73       46.83    152.25 o 
  -4 -18   9      159.89        3.28    177.69 o 
  -3 -18   9      688.46      794.21    220.67 o 
  -2 -18   9     1386.80     1414.96    230.30 o 
  -1 -18   9       91.86      151.48    144.93 o 
   0 -18   9       56.28       55.50    137.80 o 
   1 -18   9      844.43      627.12    182.89 o 
   2 -18   9      987.00      807.70    196.19 o 
  -5 -17   9      827.03      801.53    255.36 o 
  -4 -17   9      497.30      249.38    192.91 o 
  -3 -17   9      239.98      161.69    168.63 o 
  -2 -17   9       75.70      277.13    152.64 o 
  -1 -17   9     1901.67     1811.01    244.76 o 
   0 -17   9      462.99      571.23    165.16 o 
   1 -17   9      782.85      886.91    184.24 o 
   2 -17   9      259.42      266.34    153.02 o 
   3 -17   9      897.99      821.61    120.55 o 
  -6 -16   9      234.29      -62.63    199.66 o 
  -5 -16   9      368.27      384.67    216.23 o 
  -4 -16   9      190.39      131.63    178.07 o 
  -3 -16   9     2600.25     2827.81    327.24 o 
  -2 -16   9       28.04      -69.96    121.22 o 
  -1 -16   9      411.10      311.63    142.61 o 
   0 -16   9       93.42       23.32    119.68 o 
   1 -16   9     2258.22     2608.30    263.84 o 
   2 -16   9       28.08     -117.56    117.56 o 
   3 -16   9      410.86      361.32     98.01 o 
   4 -16   9      664.10      522.85    149.94 o 
  -6 -15   9      270.03      507.82    239.75 o 
  -5 -15   9     1245.43     1038.19    261.91 o 
  -4 -15   9      674.84      714.03    209.68 o 
  -3 -15   9     1015.82      891.34    202.94 o 
  -2 -15   9      469.41      524.59    160.73 o 
  -1 -15   9     3748.45     4026.73    347.67 o 
   0 -15   9     1278.75     1135.90    186.36 o 
   1 -15   9      664.60      478.72    146.08 o 
   2 -15   9      604.17      554.29     99.91 o 
   3 -15   9     1035.56     1110.03    180.10 o 
   4 -15   9      236.38       84.80    123.34 o 
  -7 -14   9      106.26      160.73    224.52 o 
  -6 -14   9      606.73      373.69    226.45 o 
  -5 -14   9      625.27      458.29    215.08 o 
  -4 -14   9      576.15      574.50    191.18 o 
  -3 -14   9     1152.72     1135.32    211.99 o 
  -2 -14   9     4551.18     4206.92    369.83 o 
  -1 -14   9      506.12      413.77    145.12 o 
   0 -14   9      967.48      853.18    169.21 o 
   1 -14   9     1112.89     1146.42    112.84 o 
   2 -14   9     2253.31     2276.83    163.33 o 
   3 -14   9      490.13      558.66    100.23 o 
   4 -14   9      349.25      448.66    138.57 o 
  -7 -13   9      562.01      849.13    258.83 o 
  -6 -13   9      165.09      207.56    206.79 o 
  -5 -13   9       30.23      -74.20    164.78 o 
  -4 -13   9     4256.84     4522.99    433.43 o 
  -3 -13   9      598.29      656.99    171.33 o 
  -2 -13   9     1031.35     1054.38    185.21 o 
  -1 -13   9       49.55       39.37     63.80 o 
   0 -13   9     6564.16     6575.73    253.39 o 
   1 -13   9      802.89      861.75     97.17 o 
   2 -13   9      173.23      103.33     72.84 o 
   3 -13   9      472.50      440.37    120.07 o 
   4 -13   9     1562.07     1588.22    195.23 o 
   5 -13   9      447.43      460.99    147.05 o 
  -7 -12   9      114.53       17.54    211.22 o 
  -6 -12   9     1438.16     1183.31    273.47 o 
  -5 -12   9      974.77      929.88    227.22 o 
  -4 -12   9     1117.10     1301.84    224.71 o 
  -3 -12   9      977.66      960.14    190.99 o 
  -2 -12   9     6189.00     6267.73    304.60 o 
  -1 -12   9      119.01       73.01     45.74 o 
   0 -12   9      589.80      566.00     63.09 o 
   1 -12   9     1879.16     1727.68    145.99 o 
   2 -12   9     4780.28     4887.33    240.63 o 
   3 -12   9      646.47      753.54    132.79 o 
   4 -12   9      467.47      280.22    120.84 o 
   5 -12   9      575.86      559.86    148.40 o 
  -7 -11   9      200.71       99.64    193.30 o 
  -6 -11   9      688.38      733.31    230.11 o 
  -5 -11   9     2254.58     2085.44    302.19 o 
  -4 -11   9     2796.69     2893.91    315.68 o 
  -3 -11   9      523.90      467.54     71.55 o 
  -2 -11   9      838.28      918.69     79.40 o 
  -1 -11   9     4704.56     4562.69    198.39 o 
   0 -11   9     4113.76     3841.44    164.75 o 
   1 -11   9      696.51      825.67    136.74 o 
   2 -11   9      487.21      516.16    121.61 o 
   3 -11   9     2784.24     2874.25    225.10 o 
   4 -11   9     1182.26     1194.49    159.38 o 
   5 -11   9      507.34      338.80    128.74 o 
  -8 -10   9      408.59      393.28    122.50 o 
  -7 -10   9      816.84      776.84    102.26 o 
  -6 -10   9      364.20      307.78    123.53 o 
  -5 -10   9      470.02      308.69    107.93 o 
  -4 -10   9      567.65      780.16    113.02 o 
  -3 -10   9     6852.96     7178.51    350.18 o 
  -2 -10   9      353.83      388.06     61.11 o 
  -1 -10   9     1712.18     1662.96     97.83 o 
   0 -10   9       13.82       29.13     43.95 o 
   1 -10   9     6271.29     6206.71    235.15 o 
   2 -10   9      218.90      269.08    106.29 o 
   3 -10   9     2500.60     2209.94    207.56 o 
   4 -10   9     2082.40     2186.24    216.23 o 
   5 -10   9      761.11      780.72    146.66 o 
   6 -10   9       41.56        0.00    116.02 o 
  -8  -9   9      192.35      303.25     91.37 o 
  -7  -9   9      256.31      219.14     78.46 o 
  -6  -9   9     1117.74     1374.22    133.98 o 
  -5  -9   9     4309.58     4852.27    278.18 o 
  -4  -9   9      581.08      563.04    105.01 o 
  -3  -9   9     1507.89     1550.06    133.37 o 
  -2  -9   9      475.97      552.30     66.91 o 
  -1  -9   9     6800.92     6920.48    266.34 o 
   0  -9   9     2548.61     2298.08    122.37 o 
   1  -9   9     4985.49     4740.01    200.96 o 
   2  -9   9      267.70      286.85     67.55 o 
   3  -9   9     2356.07     2248.29    202.17 o 
   4  -9   9       80.79      -16.38     90.58 o 
   5  -9   9      169.56      146.08    107.92 o 
   6  -9   9     1332.30     1590.73    199.66 o 
  -8  -8   9      250.88      299.64     84.85 o 
  -7  -8   9      700.87      589.42     90.74 o 
  -6  -8   9     1242.59     1415.17    111.06 o 
  -5  -8   9     1640.04     1723.34    158.55 o 
  -4  -8   9     1685.15     1653.41    148.59 o 
  -3  -8   9     6016.60     5726.52    286.19 o 
  -2  -8   9     5132.93     5012.15    260.96 o 
  -1  -8   9     1940.60     2078.11    109.90 o 
   0  -8   9     1162.56     1357.94     92.13 o 
   1  -8   9     5161.31     5115.87    193.29 o 
   2  -8   9     4812.27     5003.28    258.44 o 
   3  -8   9     1267.90     1339.42    145.50 o 
   4  -8   9     2456.58     2378.76    219.51 o 
   5  -8   9     1014.52     1049.56    153.98 o 
   6  -8   9      258.96      251.12    124.69 o 
  -8  -7   9      287.98      251.60     80.39 o 
  -7  -7   9     1210.99     1141.44    106.31 o 
  -6  -7   9      529.78      544.11     79.74 o 
  -5  -7   9      742.58      861.85     82.08 o 
  -4  -7   9     7133.14     7019.23    350.15 o 
  -3  -7   9     1489.05     1549.18    145.22 o 
  -2  -7   9     3290.98     3182.44    236.37 o 
  -1  -7   9     1382.92     1356.86     86.67 o 
   0  -7   9    16662.44    17616.97    601.49 o 
   1  -7   9     1943.05     2019.78    101.45 o 
   2  -7   9       28.34      -46.73     70.44 o 
   3  -7   9     1107.17      778.98    119.49 o 
   4  -7   9     2810.96     2907.59    253.81 o 
   5  -7   9     1116.79     1142.65    151.86 o 
   6  -7   9      271.54      345.94    126.62 o 
  -8  -6   9      137.80      173.32     74.57 o 
  -7  -6   9      109.89       95.70     65.74 o 
  -6  -6   9     2601.24     2473.68    143.01 o 
  -5  -6   9     2606.36     2749.61    142.91 o 
  -4  -6   9     1304.32     1477.85     95.52 o 
  -3  -6   9      400.45      492.40    194.75 o 
  -2  -6   9    15395.96    13922.11    609.09 o 
  -1  -6   9      339.32      405.06    121.22 o 
   0  -6   9     1854.03     2221.55    111.69 o 
   1  -6   9      987.25     1164.83     73.99 o 
   2  -6   9     5363.04     5586.55    277.60 o 
   3  -6   9     1035.37     1063.05    136.45 o 
   4  -6   9      119.75       15.03     84.60 o 
   5  -6   9     1462.23     1671.48    170.37 o 
   6  -6   9      586.00      562.36    135.29 o 
  -8  -5   9      432.51      383.06     70.36 o 
  -7  -5   9      832.53      794.95     88.84 o 
  -6  -5   9      953.41      989.96     89.77 o 
  -5  -5   9     2368.43     2419.96    137.18 o 
  -4  -5   9     7475.71     7580.61    279.61 o 
  -3  -5   9      918.29     1031.87     75.97 o 
  -2  -5   9     2565.00     2644.60    167.86 o 
  -1  -5   9     7489.61     7866.66    338.98 o 
   0  -5   9    10864.74    10682.39    327.37 o 
   1  -5   9      647.26      671.57     56.05 o 
   2  -5   9      432.15      295.65     63.95 o 
   3  -5   9     3360.08     3543.19    189.76 o 
   4  -5   9     2313.14     2424.63    202.74 o 
   5  -5   9      975.84      924.10    139.53 o 
  -9  -4   9       64.47       56.93     75.25 o 
  -8  -4   9      587.52      658.24     91.33 o 
  -7  -4   9     1185.07     1199.62     99.20 o 
  -6  -4   9     1365.02     1375.65     99.99 o 
  -5  -4   9     2310.50     1960.92    116.55 o 
  -4  -4   9      893.27      938.23     73.84 o 
  -3  -4   9    15746.28    16049.58    541.00 o 
  -2  -4   9     3018.72     2744.93    131.41 o 
  -1  -4   9     2203.67     2217.31    123.27 o 
   0  -4   9      340.94      247.06     50.90 o 
   1  -4   9    15448.48    15279.12    510.98 o 
   2  -4   9     1448.05     1587.99    120.16 o 
   3  -4   9     2595.83     2410.50    149.97 o 
   4  -4   9     4002.25     3978.07    203.81 o 
   5  -4   9     1484.73     1659.53    160.15 o 
  -9  -3   9      199.89      210.35     69.81 o 
  -8  -3   9      317.76      204.51    128.52 o 
  -7  -3   9      139.00      130.41     54.59 o 
  -6  -3   9     2171.17     2014.80    121.09 o 
  -5  -3   9     7768.52     6686.09    270.54 o 
  -4  -3   9      563.40      576.75     62.19 o 
  -3  -3   9     2738.46     2805.46    132.70 o 
  -2  -3   9      102.81       83.24     38.64 o 
  -1  -3   9    18763.12    18872.55   1010.27 o 
   0  -3   9     1054.05     1101.08     73.55 o 
   1  -3   9     7232.84     7575.71    270.84 o 
   2  -3   9     3035.00     3127.87    219.32 o 
   3  -3   9     5533.54     5810.44    369.06 o 
   4  -3   9      133.65      222.59     82.29 o 
   7  -3   9      213.89      256.32    181.16 o 
  -9  -2   9      211.42      174.00     69.99 o 
  -8  -2   9      615.13      730.03    132.41 o 
  -7  -2   9     1083.07      975.39     87.85 o 
  -6  -2   9     1033.71      912.66     72.29 o 
  -5  -2   9     2178.22     1936.36    110.65 o 
  -4  -2   9     2085.87     1886.95    101.33 o 
  -3  -2   9     9403.36     9115.72    315.00 o 
  -2  -2   9     7232.32     7468.79    265.09 o 
  -1  -2   9     2492.88     2546.57    118.35 o 
   0  -2   9     1625.19     1581.93     75.94 o 
   1  -2   9     6799.64     6356.07    251.59 o 
   2  -2   9     5615.28     5559.21    216.91 o 
   3  -2   9     2909.52     2868.14    180.32 o 
   4  -2   9     1888.49     1996.55    151.12 o 
   5  -2   9     1636.25     1358.50    198.31 o 
   6  -2   9      142.50      192.53    157.65 o 
   7  -2   9      207.79      262.68    195.23 o 
  -9  -1   9       49.46      -60.21     60.21 o 
  -8  -1   9      365.24      371.57     69.34 o 
  -7  -1   9     1514.27     1549.49    104.19 o 
  -6  -1   9      988.49      861.18     70.20 o 
  -5  -1   9     3338.98     2793.75    202.35 o 
  -4  -1   9     8474.31     7589.41    270.36 o 
  -3  -1   9      724.96      680.78     61.24 o 
  -2  -1   9     1858.33     1837.62     97.26 o 
  -1  -1   9     3515.60     3717.04    149.06 o 
   0  -1   9    14502.61    14107.10    413.65 o 
   1  -1   9     3523.94     3493.92    145.44 o 
   2  -1   9     1121.02     1037.59     94.22 o 
   3  -1   9     2480.97     2624.06    173.74 o 
   4  -1   9     4811.25     4923.81    267.57 o 
   5  -1   9     1706.86     1740.08    159.47 o 
   6  -1   9      662.65      413.77    178.85 o 
   7  -1   9      416.84      272.12    207.37 o 
  -9   0   9      833.05      964.69    176.82 o 
  -8   0   9      210.50      178.94     78.70 o 
  -7   0   9      121.31      188.78     56.71 o 
  -6   0   9     3642.92     3309.11    240.87 o 
  -5   0   9     2615.09     2164.32    101.27 o 
  -4   0   9     3182.24     3032.60    139.26 o 
  -3   0   9       80.84       73.52     39.59 o 
  -2   0   9    19096.02    18417.08    608.86 o 
  -1   0   9        4.23        7.81     32.91 o 
   0   0   9     1402.32     1694.70     77.05 o 
   1   0   9      260.58      257.58     40.10 o 
   2   0   9    17293.12    16379.70    691.48 o 
   3   0   9     1617.23     1523.82    162.75 o 
   4   0   9      630.40      630.80    105.89 o 
   5   0   9     1632.95     1994.54    172.68 o 
   6   0   9      840.04      886.98    139.94 o 
   7   0   9      852.35      868.21    243.60 o 
  -9   1   9       51.29      119.96     98.72 o 
  -8   1   9      400.76      382.32    100.76 o 
  -7   1   9     1455.96     1387.14     98.76 o 
  -6   1   9     1148.43     1165.31     81.19 o 
  -5   1   9     3150.27     2738.20    131.27 o 
  -4   1   9     8426.70     6934.99    544.94 o 
  -3   1   9      877.99      862.27     52.58 o 
  -2   1   9     2193.33     1949.69     95.71 o 
  -1   1   9     3541.21     3709.33    224.49 o 
   0   1   9    13827.86    14299.38    519.03 o 
   1   1   9     3275.42     3162.47    179.81 o 
   2   1   9     1377.23     1332.77    149.46 o 
   3   1   9     2408.48     2586.35    174.43 o 
   4   1   9     4685.45     4826.98    536.54 o 
   5   1   9     1800.32     1645.50    158.45 o 
   6   1   9      547.41      609.84    127.97 o 
   7   1   9      502.29      328.78    211.22 o 
  -9   2   9      217.97      319.22    106.13 o 
  -8   2   9      679.89      849.69    144.27 o 
  -7   2   9     1094.89     1183.06     87.46 o 
  -6   2   9     1008.97      997.40     76.84 o 
  -5   2   9     2050.63     1883.46    105.07 o 
  -4   2   9     1959.12     1698.95    195.71 o 
  -3   2   9     9791.90     8595.72    629.06 o 
  -2   2   9     7765.52     7143.06    370.80 o 
  -1   2   9     2743.21     2829.44    152.33 o 
   0   2   9     1602.86     1436.06     88.19 o 
   1   2   9     7782.51     7476.97    312.79 o 
   2   2   9     5339.33     5452.52    284.94 o 
   3   2   9     2867.54     3025.35    185.17 o 
   4   2   9     1717.11     1747.59    152.15 o 
   5   2   9     1486.65     1434.46    219.32 o 
   6   2   9      191.55       81.37    102.53 o 
   7   2   9      254.18      468.70    217.78 o 
  -9   3   9      180.09      556.97    159.77 o 
  -8   3   9      319.85      189.06     94.13 o 
  -7   3   9      133.08      133.33     53.19 o 
  -6   3   9     2128.69     2152.34    112.41 o 
  -5   3   9     7801.91     7424.01    261.87 o 
  -4   3   9      588.69      589.47     52.83 o 
  -3   3   9     3215.95     3014.61    164.39 o 
  -2   3   9      171.26      186.50     48.56 o 
  -1   3   9    20713.68    18174.71   1665.98 o 
   0   3   9      865.66      970.47     54.35 o 
   1   3   9     7003.31     7256.91    333.24 o 
   2   3   9     2544.22     2561.47    162.62 o 
   3   3   9     4952.38     5008.46    268.39 o 
   4   3   9      176.15      174.82     78.20 o 
   5   3   9      719.17      818.85    226.74 o 
   6   3   9     1902.76     2003.29    441.72 o 
   7   3   9      227.78      -98.67    165.93 o 
  -9   4   9       63.86      183.28    139.34 o 
  -8   4   9      583.87      838.15    171.91 o 
  -7   4   9     1066.85     1171.94    194.07 o 
  -6   4   9     1318.02     1240.42    152.73 o 
  -5   4   9     2182.44     2170.63    175.76 o 
  -4   4   9      739.19      763.88    166.22 o 
  -3   4   9    16998.10    15873.22    660.00 o 
  -2   4   9     3642.78     3219.99    171.52 o 
  -1   4   9     2069.94     1682.86    118.04 o 
   0   4   9      481.55      493.87     40.35 o 
   1   4   9    15138.46    14931.79    628.23 o 
   2   4   9     1716.67     1807.03    123.46 o 
   3   4   9     2951.31     3052.10    209.58 o 
   4   4   9     4120.10     4049.44    264.13 o 
   5   4   9     1371.28     1240.74    135.21 o 
   6   4   9       77.08       16.04     91.06 o 
  -8   5   9      412.19      463.11    144.93 o 
  -7   5   9      854.93      916.58    172.49 o 
  -6   5   9      987.06     1059.97    180.58 o 
  -5   5   9     2877.36     2993.27    154.16 o 
  -4   5   9     7583.29     7186.92    329.55 o 
  -3   5   9      853.13      927.56    101.18 o 
  -2   5   9     2357.36     2444.67    147.72 o 
  -1   5   9     6313.37     6950.33    319.49 o 
   0   5   9    10872.77    10714.58    353.57 o 
   1   5   9      840.20      801.12     59.63 o 
   2   5   9      170.26      203.13     73.72 o 
   3   5   9     4035.19     3794.55    202.03 o 
   4   5   9     2078.50     2059.88    150.06 o 
   5   5   9     1061.45     1177.89    122.31 o 
   6   5   9      768.17      917.29    229.24 o 
  -8   6   9      135.94      303.15    138.57 o 
  -7   6   9      142.43      168.05    128.74 o 
  -6   6   9     2629.87     2821.45    269.23 o 
  -5   6   9     2360.03     2538.53    257.67 o 
  -4   6   9     1187.71     1192.59     92.45 o 
  -3   6   9      400.62      400.22     70.54 o 
  -2   6   9    14946.14    14723.55    589.50 o 
  -1   6   9      272.14      297.49     51.47 o 
   0   6   9     1835.87     2106.64    120.50 o 
   1   6   9      580.22      630.85     57.75 o 
   2   6   9     6844.90     6744.18    289.66 o 
   3   6   9     1314.29     1327.76    107.51 o 
   4   6   9      148.58      104.80     66.56 o 
   5   6   9     1191.95     1093.55    119.91 o 
   6   6   9      592.61      580.29    107.66 o 
  -8   7   9      299.91      322.62    147.05 o 
  -7   7   9     1077.18     1124.72    191.57 o 
  -6   7   9      600.86      574.50    149.74 o 
  -5   7   9      653.17      727.52    145.31 o 
  -4   7   9     7067.78     7278.52    489.13 o 
  -3   7   9     1633.13     1489.38     93.73 o 
  -2   7   9     2905.62     2861.60    150.63 o 
  -1   7   9     1128.79     1183.66     87.18 o 
   0   7   9    17300.36    18279.33    691.73 o 
   1   7   9     1651.27     1609.93     81.20 o 
   2   7   9      220.16      149.07     60.51 o 
   3   7   9      967.41      819.72     89.11 o 
   4   7   9     3320.67     3526.47    193.57 o 
   5   7   9     1021.20      995.25    111.60 o 
   6   7   9      236.27       99.64    118.33 o 
  -8   8   9      244.36      239.75    137.41 o 
  -7   8   9      671.83      655.06    160.54 o 
  -6   8   9     1311.46     1152.67    185.78 o 
  -5   8   9     1599.33     1798.48    208.91 o 
  -4   8   9     1692.36     2046.90    206.02 o 
  -3   8   9     5424.63     5061.06    381.78 o 
  -2   8   9     4895.65     5464.43    361.55 o 
  -1   8   9     1699.64     1880.17    121.61 o 
   0   8   9     1560.51     1798.60    105.23 o 
   1   8   9     4803.88     4620.66    161.49 o 
   2   8   9     4270.73     4237.73    153.22 o 
   3   8   9     1067.02      993.68     97.81 o 
   4   8   9     2328.32     2434.71    158.54 o 
   5   8   9      992.21     1054.38    111.98 o 
   6   8   9      275.87      482.77    134.13 o 
  -8   9   9      188.03      366.75    149.74 o 
  -7   9   9      218.66      202.55    128.93 o 
  -6   9   9     1019.06     1134.55    186.36 o 
  -5   9   9     4288.29     4543.61    366.94 o 
  -4   9   9      663.05      656.02    130.67 o 
  -3   9   9     1368.75     1422.29    170.37 o 
  -2   9   9      582.24      624.61    111.20 o 
  -1   9   9     6964.89     7766.49    459.06 o 
   0   9   9     3556.76     3281.67    318.67 o 
   1   9   9     5449.35     5610.95    197.21 o 
   2   9   9      470.46      499.31     48.87 o 
   3   9   9     2072.70     2091.38    140.91 o 
   4   9   9       70.53       81.81     61.32 o 
   5   9   9      189.88      148.39    109.37 o 
   6   9   9     1293.95     1540.62    191.76 o 
  -8  10   9      419.79      481.61    163.04 o 
  -7  10   9      816.68      738.51    170.94 o 
  -6  10   9      408.12      412.62    138.95 o 
  -5  10   9      502.72      644.08    138.37 o 
  -4  10   9      501.38      691.68    135.87 o 
  -3  10   9     6728.02     7326.12    485.08 o 
  -2  10   9      359.22      367.52     99.83 o 
  -1  10   9     1537.68     1572.30    180.68 o 
   0  10   9       51.17       15.31     55.10 o 
   1  10   9     6159.21     6110.60    285.21 o 
   2  10   9      318.73      366.70     55.85 o 
   3  10   9     2334.40     2223.82    199.27 o 
   4  10   9     2205.60     2176.98    212.76 o 
   5  10   9      775.37      733.88    139.34 o 
  -7  11   9      203.67      326.28    143.00 o 
  -6  11   9      712.54      981.15    175.38 o 
  -5  11   9     2366.66     2819.33    263.45 o 
  -4  11   9     2458.76     2675.36    256.32 o 
  -3  11   9      428.45      574.89    124.50 o 
  -2  11   9      624.43      848.17    132.21 o 
  -1  11   9     5313.28     5676.83    262.40 o 
   0  11   9     4105.22     3895.24    209.00 o 
   1  11   9      943.88     1044.85    101.52 o 
   2  11   9      335.53      311.91     57.45 o 
   3  11   9     2239.01     1959.59    195.23 o 
   4  11   9     1111.22      958.02    144.93 o 
  -7  12   9      120.11      219.51    144.16 o 
  -6  12   9     1445.75     1801.56    225.48 o 
  -5  12   9      974.51     1307.04    188.87 o 
  -4  12   9      900.45     1040.70    169.02 o 
  -3  12   9     1167.83     1284.88    166.13 o 
  -2  12   9     5677.12     5918.48    423.02 o 
  -1  12   9       65.53       31.90     63.90 o 
   0  12   9      861.95      810.56     94.73 o 
   1  12   9     1411.63     1541.73    126.59 o 
   2  12   9     4186.87     4306.91    237.79 o 
   3  12   9      804.60      688.02    109.27 o 
   4  12   9      485.19      514.37    110.24 o 
  -7  13   9      550.62      591.27    175.76 o 
  -6  13   9      167.69      182.70    133.94 o 
  -5  13   9       10.81      -54.35    103.11 o 
  -4  13   9     4563.94     5300.23    391.61 o 
  -3  13   9      490.10      600.33    132.98 o 
  -2  13   9     1189.19     1313.40    166.90 o 
  -1  13   9       65.21       58.31     69.97 o 
   0  13   9     6435.66     6677.68    316.66 o 
   1  13   9      771.44      934.89    107.75 o 
   2  13   9      226.95      217.49     78.56 o 
   3  13   9      455.22      527.09     96.94 o 
   4  13   9     1557.38     1684.97    169.21 o 
  -7  14   9       97.23      206.40    149.74 o 
  -6  14   9      562.11      836.80    181.54 o 
  -5  14   9      704.63     1034.14    181.35 o 
  -4  14   9      552.09      672.98    151.67 o 
  -3  14   9     1327.58     1360.04    184.24 o 
  -2  14   9     4300.63     4386.34    253.45 o 
  -1  14   9      538.69      661.91    133.46 o 
   0  14   9      888.80     1194.91    119.94 o 
   1  14   9     1338.09     1355.53    231.84 o 
   2  14   9     2210.42     2384.23    169.46 o 
   3  14   9      429.35      363.50    100.75 o 
   4  14   9      414.28      361.16     96.17 o 
  -6  15   9      312.96      465.23    163.43 o 
  -5  15   9     1219.32     1738.54    224.52 o 
  -4  15   9      656.51      942.79    169.21 o 
  -3  15   9     1164.61     1094.85    173.26 o 
  -2  15   9      472.21      482.08    102.51 o 
  -1  15   9     3509.35     4015.49    188.81 o 
   0  15   9     1057.95     1067.19    121.95 o 
   1  15   9      658.43      664.41    106.53 o 
   2  15   9      718.86      762.38    111.17 o 
   3  15   9     1046.69     1341.24    142.58 o 
  -6  16   9      207.90      173.26    152.64 o 
  -5  16   9      374.57      585.49    166.90 o 
  -4  16   9      263.75      289.28    136.83 o 
  -3  16   9     2424.50     3327.34    297.95 o 
  -2  16   9       28.70       94.41     86.26 o 
  -1  16   9      480.83      463.13    100.16 o 
   0  16   9       88.09      142.30     79.36 o 
   1  16   9     2284.17     2208.89    174.91 o 
   2  16   9       32.37      -23.61     81.79 o 
   3  16   9      440.65      411.08    116.64 o 
  -5  17   9      947.50     1098.13    209.87 o 
  -4  17   9      445.92      372.92    150.13 o 
  -3  17   9      216.11      191.95    129.70 o 
  -2  17   9       55.17        7.06     84.43 o 
  -1  17   9     1921.01     1966.80    166.48 o 
   0  17   9      516.37      547.43    106.19 o 
   1  17   9      797.26      667.56    119.71 o 
   2  17   9      260.15      359.70    105.06 o 
   3  17   9      967.99      917.12    142.27 o 
  -4  18   9      132.05      104.07    136.45 o 
  -3  18   9      686.88      760.67    173.84 o 
  -2  18   9     1313.15     1094.99    183.37 o 
  -1  18   9       73.15      132.98     94.51 o 
   0  18   9       52.75       46.25     85.66 o 
   1  18   9      860.53      930.81    138.47 o 
   2  18   9     1079.88     1170.34    146.96 o 
  -4  19   9      918.57     1056.31    204.29 o 
  -3  19   9      203.18      219.12    140.30 o 
  -2  19   9      189.56      303.81     88.00 o 
  -1  19   9      162.94      222.63    102.43 o 
   0  19   9     1586.94     1503.04    299.68 o 
   1  19   9       87.27      163.85    101.17 o 
   2  19   9       49.93       62.41    103.63 o 
  -2  20   9     1236.39     1311.59    132.06 o 
  -1  20   9       56.84      104.25    101.69 o 
   0  20   9      144.97      178.81    106.42 o 
  -3 -19  10      674.43      785.53    229.53 o 
  -2 -19  10      324.66      236.47    179.62 o 
  -1 -19  10       52.53       39.51    154.76 o 
   0 -19  10      130.75      214.50    166.32 o 
   1 -19  10     1579.50     1548.90    254.39 o 
  -4 -18  10      372.94      278.68    218.16 o 
  -3 -18  10      316.85       83.26    183.47 o 
  -2 -18  10      373.91      259.60    173.64 o 
  -1 -18  10     1137.19     1005.43    215.85 o 
   0 -18  10      539.46      630.59    185.59 o 
   1 -18  10       58.85       68.03    155.72 o 
   2 -18  10      441.70      458.29    176.73 o 
  -5 -17  10      698.14      535.38    246.49 o 
  -4 -17  10      450.71      542.70    218.35 o 
  -3 -17  10      487.23      638.29    195.81 o 
  -2 -17  10      380.66      174.03    160.73 o 
  -1 -17  10      607.74      565.06    177.11 o 
   0 -17  10     1126.22     1145.15    207.95 o 
   1 -17  10      451.02      595.90    181.54 o 
   2 -17  10      881.24      788.62    191.57 o 
  -5 -16  10       40.28      -24.48    198.12 o 
  -4 -16  10      493.10      433.43    203.13 o 
  -3 -16  10      985.57      953.97    217.39 o 
  -2 -16  10     1533.92     1496.29    242.06 o 
  -1 -16  10       14.79      -99.06    124.31 o 
   0 -16  10     1350.10     1494.17    223.36 o 
   1 -16  10      189.22      109.27    137.80 o 
   2 -16  10      966.74     1147.08    129.24 o 
   3 -16  10       39.06       28.72    121.41 o 
  -6 -15  10      441.92      229.92    227.03 o 
  -5 -15  10     1120.43     1061.32    264.80 o 
  -4 -15  10      903.84      960.53    232.04 o 
  -3 -15  10      193.58       79.98    148.59 o 
  -2 -15  10     1373.61     1198.54    219.51 o 
  -1 -15  10      552.57      467.74    157.26 o 
   0 -15  10     1487.51     1238.04    206.60 o 
   1 -15  10      810.30      807.76    110.34 o 
   2 -15  10     1371.97     1397.11    134.88 o 
   3 -15  10        4.32      -61.48    111.20 o 
   4 -15  10      502.40      572.58    156.10 o 
  -6 -14  10      230.59      221.24    199.85 o 
  -5 -14  10      397.65      480.26    208.33 o 
  -4 -14  10     1995.28     1900.43    284.26 o 
  -3 -14  10      777.16      600.91    186.94 o 
  -2 -14  10     1397.69     1432.50    223.94 o 
  -1 -14  10     2691.39     2935.73    283.11 o 
   0 -14  10     1228.49     1036.76    116.41 o 
   1 -14  10       48.46       58.25    102.43 o 
   2 -14  10      407.12      402.66     92.97 o 
   3 -14  10     2102.43     2356.99    237.82 o 
   4 -14  10      326.33      103.30    131.24 o 
  -7 -13  10      115.77      111.01    215.66 o 
  -6 -13  10     1430.36     1579.74    288.50 o 
  -5 -13  10        2.64     -149.17    149.17 o 
  -4 -13  10      452.80      269.23    173.26 o 
  -3 -13  10     3011.69     2741.66    316.45 o 
  -2 -13  10     1690.44     1721.97    236.47 o 
  -1 -13  10      376.33      384.44     84.44 o 
   0 -13  10      435.04      373.84     83.18 o 
   1 -13  10     5289.66     5492.55    300.74 o 
   2 -13  10      125.83      128.23     74.92 o 
   3 -13  10       21.39      -63.60    101.56 o 
   4 -13  10      231.05      318.57    133.94 o 
  -7 -12  10      156.66      219.51    214.69 o 
  -6 -12  10      301.00      294.09    201.39 o 
  -5 -12  10      877.23      680.89    214.31 o 
  -4 -12  10     1645.20     1679.38    261.52 o 
  -3 -12  10      712.97      705.90    107.38 o 
  -2 -12  10     1240.59     1277.39    129.99 o 
  -1 -12  10     3836.08     3785.12    218.97 o 
   0 -12  10      176.63      214.28     71.91 o 
   1 -12  10      227.23      276.70     76.47 o 
   2 -12  10      259.41      349.03     83.11 o 
   3 -12  10     3215.39     3560.15    286.58 o 
   4 -12  10      279.09      177.88    124.88 o 
   5 -12  10       90.86      156.30    136.83 o 
  -7 -11  10      275.88      281.32    133.32 o 
  -6 -11  10      901.60     1065.96    184.15 o 
  -5 -11  10     1706.83     1956.59    177.05 o 
  -4 -11  10     1215.73     1332.89    209.20 o 
  -3 -11  10     1282.62     1124.74    125.34 o 
  -2 -11  10     2398.47     2641.39    141.99 o 
  -1 -11  10     1050.15     1039.37     86.25 o 
   0 -11  10     2503.12     2507.71    156.19 o 
   1 -11  10     2426.49     2357.34    159.19 o 
   2 -11  10     1837.12     1888.05    141.99 o 
   3 -11  10       28.39      -58.39     91.74 o 
   4 -11  10      877.87      981.72    158.42 o 
   5 -11  10      457.63      399.70    141.65 o 
  -7 -10  10     1600.14     1928.51    205.44 o 
  -6 -10  10      499.52      465.42    124.23 o 
  -5 -10  10      398.97      501.64    114.42 o 
  -4 -10  10      505.81      554.71    109.95 o 
  -3 -10  10     2645.36     2712.99    363.76 o 
  -2 -10  10     1842.00     1732.61    110.57 o 
  -1 -10  10      228.27      201.15     56.03 o 
   0 -10  10     4421.27     4448.07    303.63 o 
   1 -10  10      939.78      818.24     95.74 o 
   2 -10  10     4924.48     4797.42    333.99 o 
   3 -10  10      289.62      150.90    104.26 o 
   4 -10  10     1506.88     1520.19    184.43 o 
   5 -10  10      393.54      459.45    137.99 o 
  -8  -9  10       39.02       19.93     82.57 o 
  -7  -9  10      233.25      239.98     82.03 o 
  -6  -9  10      445.37      617.24    130.05 o 
  -5  -9  10     2947.70     3264.51    224.62 o 
  -4  -9  10     2164.36     2084.76    291.11 o 
  -3  -9  10      312.95      348.32     91.04 o 
  -2  -9  10     4225.17     4348.16    238.76 o 
  -1  -9  10     2566.27     2561.14    156.87 o 
   0  -9  10     1796.36     1979.39    115.92 o 
   1  -9  10     2528.80     2334.18    147.98 o 
   2  -9  10     5362.17     5094.02    349.21 o 
   3  -9  10       92.13      145.31     97.71 o 
   4  -9  10     2127.13     2355.25    230.30 o 
   5  -9  10      227.00      273.28    127.97 o 
  -8  -8  10      476.35      613.87     97.78 o 
  -7  -8  10      981.21     1116.33    108.23 o 
  -6  -8  10      502.84      484.48     82.70 o 
  -5  -8  10      409.38      514.79    108.74 o 
  -4  -8  10     2394.19     2489.53    182.60 o 
  -3  -8  10      869.80      968.74    116.31 o 
  -2  -8  10     2730.16     3004.39    189.71 o 
  -1  -8  10     5663.11     5879.83    230.16 o 
   0  -8  10      752.36      858.85     95.73 o 
   1  -8  10      827.95      872.30     93.71 o 
   2  -8  10     1763.99     1882.89    192.91 o 
   3  -8  10     3326.98     3577.11    270.20 o 
   4  -8  10     1441.67     1572.42    178.46 o 
   5  -8  10      372.27      438.25    131.63 o 
   6  -8  10      422.03      211.03    135.29 o 
  -8  -7  10      233.94      316.77    155.98 o 
  -7  -7  10      222.91      290.32     77.47 o 
  -6  -7  10     2540.24     2743.02    155.07 o 
  -5  -7  10      356.40      357.78     66.30 o 
  -4  -7  10     1189.38     1339.91    306.43 o 
  -3  -7  10     4764.49     4416.25    238.75 o 
  -2  -7  10     5489.68     5314.96    281.67 o 
  -1  -7  10     1979.09     2024.82    206.98 o 
   0  -7  10     2935.87     3271.97    157.78 o 
   1  -7  10     7148.78     7238.97    271.72 o 
   2  -7  10     1331.26     1511.32    160.15 o 
   3  -7  10      113.15       93.47     88.84 o 
   4  -7  10      587.83      612.86    127.77 o 
   5  -7  10     2636.24     2806.61    254.78 o 
   6  -7  10      152.04      175.95    127.39 o 
  -8  -6  10      995.18      973.56    105.55 o 
  -7  -6  10      158.33      115.22     68.59 o 
  -6  -6  10      821.14      885.00     97.35 o 
  -5  -6  10     2381.32     2270.09    130.29 o 
  -4  -6  10     3420.80     3455.43    188.21 o 
  -3  -6  10      234.56      174.72     76.87 o 
  -2  -6  10     1969.44     1910.42    181.64 o 
  -1  -6  10    14782.28    14440.79    597.43 o 
   0  -6  10      350.43      450.31     61.36 o 
   1  -6  10      676.20      797.39    133.85 o 
   2  -6  10      800.29     1037.81    137.80 o 
   3  -6  10     7926.91     7844.16    488.74 o 
   4  -6  10       64.97      107.73    100.22 o 
   5  -6  10       16.07       10.79     99.83 o 
  -8  -5  10      188.84      284.16     69.03 o 
  -7  -5  10      275.14      203.72     71.31 o 
  -6  -5  10     1776.82     1924.49    200.63 o 
  -5  -5  10     2093.94     2084.25    122.62 o 
  -4  -5  10     2859.17     2732.29    134.99 o 
  -3  -5  10     4678.06     4570.46    182.31 o 
  -2  -5  10     3320.55     3276.18    191.64 o 
  -1  -5  10     2678.31     2650.45    175.57 o 
   0  -5  10     3349.25     3436.71    200.72 o 
   1  -5  10     6872.99     6612.39    300.12 o 
   2  -5  10     2647.43     2745.14    163.46 o 
   3  -5  10      190.10      104.07     92.89 o 
   4  -5  10     1629.00     1959.98    186.55 o 
   5  -5  10     1624.81     1556.23    171.33 o 
  -8  -4  10      189.95      213.12     71.15 o 
  -7  -4  10     2625.28     2605.65    149.49 o 
  -6  -4  10      760.75      753.25     82.13 o 
  -5  -4  10      536.17      525.97     68.69 o 
  -4  -4  10     2257.54     2111.71    115.34 o 
  -3  -4  10     5645.69     5520.40    207.56 o 
  -2  -4  10     7810.15     7608.74    271.19 o 
  -1  -4  10     1592.48     1905.48    131.08 o 
   0  -4  10     3966.12     3963.55    166.95 o 
   1  -4  10      457.00      470.63     75.44 o 
   2  -4  10     5803.38     5636.23    278.00 o 
   3  -4  10      450.38      409.53    101.37 o 
   4  -4  10     2281.50     2500.76    214.31 o 
  -8  -3  10       13.85      -13.91     57.07 o 
  -7  -3  10      381.57      284.84     60.82 o 
  -6  -3  10      441.53      341.85     66.41 o 
  -5  -3  10     4616.84     4577.39    202.75 o 
  -4  -3  10     4538.78     4265.77    178.18 o 
  -3  -3  10       72.89       -8.71     41.79 o 
  -2  -3  10     2871.56     2881.16    127.81 o 
  -1  -3  10     5852.67     6244.84    293.51 o 
   0  -3  10     8438.92     9085.89    290.18 o 
   1  -3  10      237.39      199.31     62.54 o 
   2  -3  10     7554.19     7285.09    337.28 o 
   3  -3  10       94.50      131.11     64.27 o 
   4  -3  10     2554.09     2577.85    208.33 o 
  -8  -2  10      599.91      527.52     91.29 o 
  -7  -2  10     2330.35     2064.97    190.87 o 
  -6  -2  10      731.49      697.52     65.69 o 
  -5  -2  10     1567.44     1652.35    127.95 o 
  -4  -2  10     2058.95     1831.45    107.95 o 
  -3  -2  10     3894.69     3813.91    165.02 o 
  -2  -2  10     6149.94     6024.45    229.05 o 
  -1  -2  10     5689.30     5880.71    242.39 o 
   0  -2  10     7421.97     7540.95    238.49 o 
   1  -2  10     1315.40     1220.33     81.37 o 
   2  -2  10     4842.35     4511.68    195.99 o 
   3  -2  10     3950.78     3972.14    175.85 o 
   4  -2  10     2436.33     2922.90    193.71 o 
   5  -2  10      438.85      545.79    174.03 o 
   6  -2  10      673.72      555.81    197.15 o 
  -9  -1  10      142.34      280.80    167.09 o 
  -8  -1  10      243.33      327.37     69.90 o 
  -7  -1  10      312.47      310.96     72.80 o 
  -6  -1  10     2817.61     2588.27    123.01 o 
  -5  -1  10     1674.75     1592.17    100.58 o 
  -4  -1  10     1694.61     1483.04     92.51 o 
  -3  -1  10     6219.54     5959.62    240.11 o 
  -2  -1  10     2591.46     2470.79    150.06 o 
  -1  -1  10      824.60      726.98     59.76 o 
   0  -1  10     2923.73     2740.80    113.88 o 
   1  -1  10    13764.82    13160.57    446.18 o 
   2  -1  10     2510.32     2220.73    168.57 o 
   3  -1  10        2.70      -53.26     67.98 o 
   4  -1  10     1591.72     1546.91    150.42 o 
   5  -1  10     3087.99     3469.18    331.48 o 
   6  -1  10      200.87       31.80    176.92 o 
  -9   0  10        0.73       72.85    159.38 o 
  -8   0  10     1152.29     1227.33     97.88 o 
  -7   0  10       55.72       66.12     53.23 o 
  -6   0  10     1398.08     1416.04    159.29 o 
  -5   0  10     1707.44     1444.19     81.23 o 
  -4   0  10     5455.10     5220.84    229.13 o 
  -3   0  10      529.33      541.08    106.41 o 
  -2   0  10     1625.97     1580.74    124.73 o 
  -1   0  10    13248.58    12669.89    427.36 o 
   0   0  10      732.01      750.87     51.11 o 
   1   0  10      201.78      180.24     80.17 o 
   2   0  10      500.76      397.72     84.52 o 
   3   0  10    11852.77    11517.87    521.38 o 
   4   0  10       22.24       60.46     81.78 o 
   5   0  10      180.50       35.39     95.02 o 
   6   0  10      473.86      323.77    206.21 o 
  -9   1  10      148.81      129.51    155.53 o 
  -8   1  10      215.97      325.05     68.62 o 
  -7   1  10      258.03      291.02     61.25 o 
  -6   1  10     2718.91     2594.65    131.29 o 
  -5   1  10     1780.66     1686.94     97.19 o 
  -4   1  10     1721.41     1539.00    164.37 o 
  -3   1  10     6982.79     6866.51    319.70 o 
  -2   1  10     2814.93     2833.37    112.44 o 
  -1   1  10      754.81      737.50     79.62 o 
   0   1  10     3365.65     3509.79    141.47 o 
   1   1  10    13229.39    12814.52    553.79 o 
   2   1  10     2252.83     2150.28    149.83 o 
   3   1  10        8.88        6.42     70.85 o 
   4   1  10     1591.67     1408.00    144.99 o 
   5   1  10     2930.02     2897.64    218.64 o 
   6   1  10      250.21      144.61    114.89 o 
  -8   2  10      583.15      603.46     74.98 o 
  -7   2  10     2122.27     2275.79    124.84 o 
  -6   2  10      602.14      643.31     67.64 o 
  -5   2  10     1553.45     1549.61    237.83 o 
  -4   2  10     2381.68     2088.15    265.01 o 
  -3   2  10     4350.67     4070.20    282.30 o 
  -2   2  10     6468.27     6255.58    285.20 o 
  -1   2  10     5451.69     5446.43    476.31 o 
   0   2  10     7177.87     7586.64    341.88 o 
   1   2  10     1198.01     1116.76     99.07 o 
   2   2  10     4778.72     4748.40    241.58 o 
   3   2  10     4134.38     3698.36    220.82 o 
   4   2  10     2157.28     2133.43    176.58 o 
   5   2  10      481.06      464.45    113.54 o 
   6   2  10      705.08      811.79    264.03 o 
  -8   3  10       12.04       22.16    140.69 o 
  -7   3  10      405.61      421.91     74.14 o 
  -6   3  10      489.45      533.51     65.83 o 
  -5   3  10     5179.65     5192.90    376.80 o 
  -4   3  10     4798.61     4067.41    463.98 o 
  -3   3  10       71.41       65.22     46.56 o 
  -2   3  10     2658.39     2457.85    154.43 o 
  -1   3  10     6572.26     6385.48    290.25 o 
   0   3  10     9448.33     9988.80    414.46 o 
   1   3  10      256.74      316.74     80.75 o 
   2   3  10     7225.39     7179.17    336.09 o 
   3   3  10      109.60      132.72     71.16 o 
   4   3  10     2379.45     2377.01    175.26 o 
   5   3  10       42.32      -75.65     75.65 o 
   6   3  10      850.30      696.04    131.77 o 
  -8   4  10      199.99      360.39    156.49 o 
  -7   4  10     2639.76     3205.54    311.82 o 
  -6   4  10      720.87      833.45     87.45 o 
  -5   4  10      619.96      669.75     97.32 o 
  -4   4  10     2305.95     1952.34    192.91 o 
  -3   4  10     5310.14     4743.35    549.16 o 
  -2   4  10     7609.69     6992.05    884.30 o 
  -1   4  10     1955.97     1767.36    120.83 o 
   0   4  10     3161.41     2925.32    256.71 o 
   1   4  10      537.15      592.61     74.07 o 
   2   4  10     5872.63     5531.40    272.25 o 
   3   4  10      239.23      157.18     69.84 o 
   4   4  10     2449.01     2411.70    172.85 o 
   5   4  10      380.75      506.64    106.92 o 
   6   4  10      573.30      710.90    125.21 o 
  -8   5  10      181.84      330.71    152.25 o 
  -7   5  10      326.27      544.25    164.39 o 
  -6   5  10     1743.79     1821.23    128.51 o 
  -5   5  10     2277.34     2397.42    237.43 o 
  -4   5  10     2758.52     2565.32    151.36 o 
  -3   5  10     4585.56     3906.91    332.54 o 
  -2   5  10     3448.89     3329.83    367.13 o 
  -1   5  10     3085.86     3073.94    162.44 o 
   0   5  10     3015.96     2881.38    238.97 o 
   1   5  10     6778.77     6154.64    295.65 o 
   2   5  10     2741.65     2723.37    164.28 o 
   3   5  10      179.58      261.13     70.70 o 
   4   5  10     1669.56     1682.35    226.45 o 
   5   5  10     1566.93     1392.68    137.86 o 
   6   5  10      516.64      764.53    171.72 o 
  -8   6  10     1018.16     1339.99    218.55 o 
  -7   6  10      201.83      302.77    144.93 o 
  -6   6  10      827.28     1073.65    187.33 o 
  -5   6  10     2442.38     2383.68    140.09 o 
  -4   6  10     3325.11     3431.59    180.69 o 
  -3   6  10      221.55      239.90     53.64 o 
  -2   6  10     2227.82     2032.79    125.80 o 
  -1   6  10    13690.33    13542.89    575.92 o 
   0   6  10      136.21       96.07     43.43 o 
   1   6  10      761.52      767.36     83.83 o 
   2   6  10     1125.85     1221.10    102.08 o 
   3   6  10     7748.07     7476.84    353.20 o 
   4   6  10       90.40       79.81     66.37 o 
   5   6  10        4.09      -33.82     67.56 o 
   6   6  10      338.72       42.40    121.80 o 
  -8   7  10      223.99      465.23    162.66 o 
  -7   7  10      279.81      142.23    134.91 o 
  -6   7  10     2599.30     2555.68    279.06 o 
  -5   7  10      317.73      382.55    127.58 o 
  -4   7  10     1074.70      855.30    156.49 o 
  -3   7  10     4016.14     4103.91    206.69 o 
  -2   7  10     5544.62     5704.62    256.36 o 
  -1   7  10     1869.81     1912.45    123.24 o 
   0   7  10     3658.48     3894.08    290.05 o 
   1   7  10     7526.44     7235.59    329.23 o 
   2   7  10     1430.31     1377.50    110.31 o 
   3   7  10      102.09       89.78     63.02 o 
   4   7  10      506.22      462.83     98.38 o 
   5   7  10     2712.03     2819.73    185.66 o 
   6   7  10      171.43      174.41    123.15 o 
  -8   8  10      492.14      541.93    170.56 o 
  -7   8  10      877.14      866.48    187.13 o 
  -6   8  10      500.13      561.59    153.98 o 
  -5   8  10      448.81      572.19    149.55 o 
  -4   8  10     2522.87     2813.54    263.45 o 
  -3   8  10      979.37     1082.52    157.26 o 
  -2   8  10     2682.84     2969.36    153.57 o 
  -1   8  10     4966.97     5481.01    256.29 o 
   0   8  10     1149.84     1313.51    149.17 o 
   1   8  10      606.09      564.90     80.74 o 
   2   8  10     1906.35     2119.46    136.70 o 
   3   8  10     3191.62     3341.35    271.45 o 
   4   8  10     1504.89     1576.81    129.59 o 
   5   8  10      328.17      242.41    131.44 o 
   6   8  10      418.70      287.54    129.51 o 
  -8   9  10       42.26       99.83    140.88 o 
  -7   9  10      226.53      362.70    153.02 o 
  -6   9  10      454.37      573.35    155.14 o 
  -5   9  10     2881.82     3175.48    301.99 o 
  -4   9  10     1848.59     2387.44    237.05 o 
  -3   9  10      512.02      750.27    136.83 o 
  -2   9  10     4046.73     4252.79    321.85 o 
  -1   9  10     2618.97     2683.26    221.24 o 
   0   9  10     2055.16     2233.27    139.95 o 
   1   9  10     2159.92     2059.44    109.78 o 
   2   9  10     5614.34     4929.08    242.62 o 
   3   9  10       99.84       80.63     61.38 o 
   4   9  10     2212.87     2380.63    161.96 o 
   5   9  10      250.54      245.53    117.56 o 
  -7  10  10     1653.58     2013.17    257.86 o 
  -6  10  10      440.30      365.01    145.89 o 
  -5  10  10      380.34      338.03    133.36 o 
  -4  10  10      456.19      339.19    122.96 o 
  -3  10  10     2727.02     2862.30    254.78 o 
  -1  10  10      240.74      358.46     98.67 o 
   0  10  10     4278.57     3981.17    308.26 o 
   1  10  10      831.77     1001.89    107.73 o 
   2  10  10     4573.13     4443.20    323.19 o 
   3  10  10      287.11      213.28     65.41 o 
   4  10  10     1437.33     1384.90    174.99 o 
  -7  11  10      269.88      201.78    148.20 o 
  -6  11  10      870.45     1332.09    206.60 o 
  -5  11  10     1594.04     1894.65    230.50 o 
  -4  11  10     1235.50     1393.57    190.79 o 
  -3  11  10     1398.72     1490.51    180.00 o 
  -2  11  10     2884.59     3323.87    258.44 o 
  -1  11  10     1318.19     1509.01    162.46 o 
   0  11  10     1954.84     2015.70    147.71 o 
   1  11  10     2554.53     2639.25    387.76 o 
   2  11  10     1924.91     2223.43    213.15 o 
   3  11  10       53.22      150.90     81.14 o 
   4  11  10      829.02      762.60    134.52 o 
  -7  12  10      189.71      272.89    154.18 o 
  -6  12  10      345.45      451.93    153.60 o 
  -5  12  10      847.00     1199.89    192.53 o 
  -4  12  10     1352.31     1658.76    214.88 o 
  -3  12  10      675.92      735.43    145.12 o 
  -2  12  10      928.46      938.36    150.90 o 
  -1  12  10     4447.58     4472.49    354.22 o 
   0  12  10      243.78      266.75     74.50 o 
   1  12  10      210.07      179.02     94.63 o 
   2  12  10      266.89      194.09    111.30 o 
   3  12  10     3155.64     3237.15    258.05 o 
   4  12  10      285.03      235.51     95.78 o 
  -7  13  10      126.63      101.76    145.89 o 
  -6  13  10     1349.44     1818.52    246.11 o 
  -5  13  10        6.65       72.08    121.99 o 
  -4  13  10      372.25      459.83    140.11 o 
  -3  13  10     3071.07     3294.00    284.26 o 
  -2  13  10     1755.06     2165.04    219.51 o 
  -1  13  10      330.90      469.66    149.94 o 
   0  13  10      390.83      428.03    101.08 o 
   1  13  10     5055.50     5319.76    271.38 o 
   2  13  10      105.08       67.32     73.57 o 
  -6  14  10      222.73      269.81    157.84 o 
  -5  14  10      427.69      216.43    144.93 o 
  -4  14  10     1896.43     1883.66    233.96 o 
  -3  14  10      794.99      813.48    154.95 o 
  -2  14  10     1482.91     1774.20    204.67 o 
  -1  14  10     2240.75     2355.80    178.46 o 
   0  14  10     1112.71     1289.09    124.66 o 
   1  14  10       48.21      180.67     82.33 o 
   2  14  10      379.60      443.71     96.73 o 
  -6  15  10      459.17      577.97    178.85 o 
  -5  15  10     1016.85     1260.98    208.72 o 
  -4  15  10      932.59      950.31    184.05 o 
  -3  15  10      207.84      248.61    127.00 o 
  -2  15  10     1299.22     1470.47    195.42 o 
  -1  15  10      572.58      731.21    109.07 o 
   0  15  10     1620.83     1646.17    214.21 o 
   1  15  10      854.65      735.30    110.82 o 
   2  15  10     1395.37     1244.28    133.83 o 
  -5  16  10       49.98        5.40    130.86 o 
  -4  16  10      452.30      438.25    159.96 o 
  -3  16  10     1001.27      985.77    184.82 o 
  -2  16  10     1507.29     1808.31    221.82 o 
  -1  16  10       18.85      -42.51     74.38 o 
   0  16  10     1384.56     1446.60    143.05 o 
   1  16  10      178.99      225.99     90.14 o 
   2  16  10     1052.72     1150.44    137.08 o 
  -5  17  10      836.85     1150.55    217.58 o 
  -4  17  10      453.08      384.09    157.65 o 
  -3  17  10      439.77      458.68    150.52 o 
  -2  17  10      324.58      450.01    148.59 o 
  -1  17  10      586.03      694.18    115.25 o 
   0  17  10     1106.55     1163.60    158.61 o 
   1  17  10      418.35      662.42    193.01 o 
   2  17  10      903.77     1001.90    133.02 o 
  -4  18  10      368.47      421.68    166.32 o 
  -3  18  10      285.82      293.90    152.06 o 
  -2  18  10      351.61      445.86    234.35 o 
  -1  18  10     1182.12     1163.16    140.92 o 
   0  18  10      568.82      553.79    117.04 o 
   1  18  10       80.48       63.88    127.97 o 
   2  18  10      402.00      371.21    113.08 o 
  -3  19  10      639.64      698.23    186.36 o 
  -2  19  10      330.81      434.82    211.51 o 
  -1  19  10       69.73       59.95     95.38 o 
   0  19  10      116.30      157.67    102.93 o 
   1  19  10     1667.84     1923.91    310.76 o 
  -3 -18  11      319.78      132.59    184.05 o 
  -2 -18  11      651.73      622.68    212.96 o 
  -1 -18  11      492.74      494.52    191.18 o 
   0 -18  11      481.05      440.56    191.95 o 
   1 -18  11      296.18      290.43    178.27 o 
  -4 -17  11     1228.11     1563.55    287.73 o 
  -3 -17  11      204.59      247.26    186.17 o 
  -2 -17  11      129.99       31.22    160.54 o 
  -1 -17  11      464.61      542.90    187.52 o 
   0 -17  11     1169.95     1342.50    230.50 o 
   1 -17  11      337.21      305.46    166.90 o 
   2 -17  11      206.36      192.07    108.51 o 
  -5 -16  11       27.98     -102.34    192.34 o 
  -4 -16  11       97.67      -20.81    181.74 o 
  -3 -16  11      197.95      102.91    164.01 o 
  -2 -16  11     2670.50     2602.13    308.35 o 
  -1 -16  11      214.82      111.97    153.41 o 
   0 -16  11       31.89      -20.43    134.13 o 
   1 -16  11     1345.11     1595.67    150.57 o 
   2 -16  11      536.33      388.46    111.11 o 
  -5 -15  11      258.30      125.08    194.65 o 
  -4 -15  11     1773.04     2204.93    315.29 o 
  -3 -15  11      376.05      535.00    190.60 o 
  -2 -15  11      116.12       10.99    145.89 o 
  -1 -15  11     1307.23     1085.02    207.95 o 
   0 -15  11     1457.16     1587.22    143.36 o 
   1 -15  11      343.05      337.47    143.96 o 
   2 -15  11      540.20      546.58    112.90 o 
   3 -15  11     1079.80     1156.14    188.48 o 
  -6 -14  11      344.13      490.09    218.93 o 
  -5 -14  11      588.84      536.54    222.79 o 
  -4 -14  11       32.04       -9.64    156.49 o 
  -3 -14  11     1010.95     1265.03    234.54 o 
  -2 -14  11      797.80      890.57    207.56 o 
  -1 -14  11     1374.11     1421.51    139.33 o 
   0 -14  11      804.02      842.25    114.65 o 
   1 -14  11     1409.66     1258.04    131.69 o 
   2 -14  11      263.42      345.16    126.43 o 
   3 -14  11       76.07       71.89    126.81 o 
  -6 -13  11        7.06     -170.56    170.56 o 
  -5 -13  11     1164.60     1232.26    252.85 o 
  -4 -13  11      185.16       36.04    159.38 o 
  -3 -13  11     2128.93     2510.18    194.47 o 
  -2 -13  11      540.19      731.90    131.44 o 
  -1 -13  11     1483.17     1767.91    149.91 o 
   0 -13  11      192.44      198.35     81.13 o 
   1 -13  11     1069.45     1004.93    116.08 o 
   2 -13  11     2624.46     2833.78    261.14 o 
   3 -13  11      243.85      176.73    128.74 o 
   4 -13  11      171.37       66.87    132.21 o 
  -7 -12  11      438.58      648.39    153.01 o 
  -6 -12  11      350.76      432.31    124.27 o 
  -5 -12  11     1223.32     1275.97    153.92 o 
  -4 -12  11      112.67       33.18     94.77 o 
  -3 -12  11     1002.98     1091.61    135.80 o 
  -2 -12  11      697.62      930.35    157.84 o 
  -1 -12  11     2433.94     2395.82    172.98 o 
   0 -12  11     2375.02     2422.64    242.15 o 
   1 -12  11     1319.30     1272.59    124.22 o 
   2 -12  11      510.98      587.22    135.68 o 
   3 -12  11      488.74      618.64    145.12 o 
   4 -12  11     1729.95     1972.51    228.95 o 
  -7 -11  11      308.44      461.20    145.07 o 
  -6 -11  11       50.75       38.86    106.34 o 
  -5 -11  11      579.20      539.29    121.15 o 
  -4 -11  11     3080.19     2952.56    218.36 o 
  -3 -11  11     1061.36     1172.83    249.96 o 
  -2 -11  11      445.62      485.56     99.37 o 
  -1 -11  11     1177.23     1100.78    119.37 o 
   0 -11  11     2577.98     2930.02    184.17 o 
   1 -11  11     1144.53     1118.58    115.00 o 
   2 -11  11     1314.90     1269.65    167.09 o 
   3 -11  11     1779.42     1822.76    203.32 o 
   4 -11  11      229.23      145.50    121.41 o 
  -7 -10  11       51.39      109.33     84.15 o 
  -6 -10  11     2088.68     2418.53    264.80 o 
  -5 -10  11       53.33       60.79     94.68 o 
  -4 -10  11      204.20       15.19     83.91 o 
  -3 -10  11      203.30      281.18     93.66 o 
  -2 -10  11     3339.53     3295.62    213.15 o 
  -1 -10  11      768.78      746.23    142.42 o 
   0 -10  11      528.86      541.21     92.23 o 
   1 -10  11     2755.82     2684.56    187.23 o 
   2 -10  11     1857.88     1678.99    183.09 o 
   3 -10  11      944.85      914.27    151.86 o 
   4 -10  11       76.82       71.31    112.93 o 
   5 -10  11     1227.73     1528.28    206.21 o 
  -7  -9  11       96.18       77.07     80.45 o 
  -6  -9  11       19.23      -15.44    100.53 o 
  -5  -9  11      320.53      333.97    102.84 o 
  -4  -9  11     4913.31     4754.50    274.88 o 
  -3  -9  11      407.96      302.93     91.87 o 
  -2  -9  11     1336.98     1296.89    131.33 o 
  -1  -9  11     1243.87     1225.05    125.46 o 
   0  -9  11     5698.18     5875.84    302.48 o 
   1  -9  11     1855.07     1916.36    142.63 o 
   2  -9  11      375.80      280.02    114.48 o 
   3  -9  11     2997.75     2668.23    249.00 o 
   4  -9  11      272.65       70.73    115.63 o 
   5  -9  11      450.26      146.85    133.36 o 
  -8  -8  11       68.18       30.53    103.72 o 
  -7  -8  11      383.70      375.11    116.99 o 
  -6  -8  11     1344.81     1489.09    116.53 o 
  -5  -8  11      618.25      726.94    113.29 o 
  -4  -8  11       23.17      163.57     81.71 o 
  -3  -8  11     2869.61     2701.09    183.03 o 
  -2  -8  11     1693.83     1652.02    149.69 o 
  -1  -8  11     4865.16     4808.35    273.09 o 
   0  -8  11     4039.28     4201.68    230.07 o 
   1  -8  11     3358.35     3381.62    195.95 o 
   2  -8  11      854.93      851.06    142.23 o 
   3  -8  11     1236.53     1144.77    158.61 o 
   4  -8  11     2108.26     2208.21    226.64 o 
   5  -8  11      950.92      911.77    168.82 o 
  -8  -7  11      105.35       40.06     80.23 o 
  -7  -7  11      835.98      859.49     99.53 o 
  -6  -7  11       25.29       -2.12     64.09 o 
  -5  -7  11     2069.20     2308.59    133.57 o 
  -4  -7  11      382.96      598.38    145.31 o 
  -3  -7  11     4640.00     4850.12    260.61 o 
  -2  -7  11      849.69      859.69    109.63 o 
  -1  -7  11     2071.00     2148.88    152.98 o 
   0  -7  11     1448.52     1613.44    244.27 o 
   1  -7  11     2432.57     2567.63    223.56 o 
   2  -7  11     5928.89     5919.06    406.45 o 
   3  -7  11     1419.92     1503.04    178.65 o 
   4  -7  11      203.56      118.91    111.59 o 
   5  -7  11       40.26       11.37    115.44 o 
  -8  -6  11      145.62      106.15     75.70 o 
  -7  -6  11      851.62      976.30    100.42 o 
  -6  -6  11       63.23      134.31     65.97 o 
  -5  -6  11     2323.65     2306.47    153.21 o 
  -4  -6  11      624.35      525.40    108.78 o 
  -3  -6  11     3586.10     3361.59    209.56 o 
  -2  -6  11     1686.83     1696.47    255.26 o 
  -1  -6  11     6507.84     6178.29    285.27 o 
   0  -6  11     6822.41     6911.28    327.18 o 
   1  -6  11     1443.82     1433.08    159.00 o 
   2  -6  11      564.94      627.50    128.35 o 
   3  -6  11      354.53      559.66    128.55 o 
   4  -6  11     3866.85     3927.48    301.80 o 
   5  -6  11       58.81       41.44    110.04 o 
  -8  -5  11      418.82      256.92     78.30 o 
  -7  -5  11      632.60      685.39     88.22 o 
  -6  -5  11        0.71      -57.49     57.49 o 
  -5  -5  11     1039.69     1048.47     88.45 o 
  -4  -5  11     3912.35     3932.49    171.34 o 
  -3  -5  11     7361.18     7016.46    260.91 o 
  -2  -5  11     1695.96     1676.95    189.73 o 
  -1  -5  11     1111.64     1370.07    119.52 o 
   0  -5  11     2805.89     2676.03    208.24 o 
   1  -5  11     1371.42     1515.37    176.15 o 
   2  -5  11     3282.48     3222.11    244.56 o 
   3  -5  11     1750.48     1876.72    190.60 o 
   4  -5  11      398.36      335.91    113.90 o 
  -8  -4  11       29.37       77.47     67.83 o 
  -7  -4  11      134.85       76.63     96.09 o 
  -6  -4  11     3416.37     3550.14    339.65 o 
  -5  -4  11      614.45      674.82     74.95 o 
  -4  -4  11       22.44       37.48     49.47 o 
  -3  -4  11     1215.05     1206.85     82.69 o 
  -2  -4  11     9999.59     9912.36    340.89 o 
  -1  -4  11     1343.51     1306.62    111.22 o 
   0  -4  11     1937.45     1951.44    135.80 o 
   1  -4  11     5962.62     5669.10    387.18 o 
   2  -4  11     2903.03     2721.42    233.39 o 
   3  -4  11      717.98      600.14    119.68 o 
   4  -4  11      680.43      749.30    127.39 o 
  -8  -3  11     1197.09     1245.02    105.66 o 
  -7  -3  11       40.40      -20.28     53.03 o 
  -6  -3  11        5.46        4.15     54.52 o 
  -5  -3  11       55.69       58.54     51.50 o 
  -4  -3  11     8989.96     8793.74    310.64 o 
  -3  -3  11      215.27      280.10     54.67 o 
  -2  -3  11      821.37      796.12     74.82 o 
  -1  -3  11     2848.83     2805.48    125.34 o 
   0  -3  11     8899.10     9050.64    291.85 o 
   1  -3  11      956.37      959.52     95.20 o 
   2  -3  11       43.56       25.50    141.55 o 
   3  -3  11     5094.08     4805.71    328.98 o 
  -8  -2  11       27.24        1.30     58.28 o 
  -7  -2  11      521.83      422.69     70.36 o 
  -6  -2  11     3169.91     3061.08    133.24 o 
  -5  -2  11     1164.02     1276.91     88.99 o 
  -4  -2  11       90.40       85.47     48.08 o 
  -3  -2  11     1861.79     1787.26    136.69 o 
  -2  -2  11     5036.50     5425.81    216.14 o 
  -1  -2  11     2662.59     2948.39    134.70 o 
   0  -2  11     2174.02     2112.72     94.48 o 
   1  -2  11     5224.83     5156.08    204.13 o 
   2  -2  11     3948.92     3718.55    165.15 o 
   3  -2  11     2676.79     2483.93    186.63 o 
   4  -2  11     1434.91     1216.46    226.83 o 
   5  -2  11     1611.92     1207.21    241.48 o 
   6  -2  11       14.08      -21.20    184.63 o 
  -8  -1  11      353.99      322.61     70.10 o 
  -7  -1  11      812.47      754.15     80.60 o 
  -6  -1  11       28.27       31.48     57.48 o 
  -5  -1  11     3157.64     3088.80    125.75 o 
  -4  -1  11     1330.88     1305.92     88.41 o 
  -3  -1  11     5063.95     4641.40    194.99 o 
  -2  -1  11     1606.60     1577.23     95.39 o 
  -1  -1  11     3849.29     4191.92    169.15 o 
   0  -1  11     2649.12     2478.41    116.82 o 
   1  -1  11     4733.78     4252.88    174.13 o 
   2  -1  11     5800.64     5853.50    297.89 o 
   3  -1  11     1123.82     1103.96    131.03 o 
   4  -1  11      183.01       87.77     86.56 o 
   5  -1  11      146.13      247.07    175.76 o 
   6  -1  11     1109.63      897.89    240.90 o 
  -8   0  11      170.59       99.65     66.64 o 
  -7   0  11     1876.61     1812.78    130.04 o 
  -6   0  11       15.18       36.91     48.32 o 
  -5   0  11     2283.25     2086.99    139.91 o 
  -4   0  11      351.16      275.56     45.63 o 
  -3   0  11     5703.93     5618.31    215.64 o 
  -2   0  11       19.26       24.49     40.25 o 
  -1   0  11    11472.75    11087.54    474.72 o 
   0   0  11     5809.27     5582.94    270.37 o 
   1   0  11     2954.88     2851.59    173.37 o 
   2   0  11      702.36      690.56     97.79 o 
   3   0  11      855.16      893.99    120.10 o 
   4   0  11     3987.12     4303.50    400.19 o 
   5   0  11      266.18      244.99    109.04 o 
   6   0  11      267.99      286.96    207.95 o 
  -8   1  11      339.10      305.81     69.07 o 
  -7   1  11      910.34     1093.63    110.41 o 
  -6   1  11        9.55       -2.69     48.02 o 
  -5   1  11     3256.89     3034.26    267.88 o 
  -4   1  11     1560.17     1476.37     90.86 o 
  -3   1  11     5352.07     5269.20    194.93 o 
  -2   1  11     1670.47     1807.88     91.23 o 
  -1   1  11     4017.80     4384.74    218.10 o 
   0   1  11     2538.15     2373.91    165.16 o 
   1   1  11     4811.37     4357.10    302.77 o 
   2   1  11     5764.64     5653.50    289.01 o 
   3   1  11      998.86     1017.47    121.42 o 
   4   1  11      165.05      239.17     96.94 o 
   5   1  11       81.60       10.18    144.06 o 
   6   1  11     1112.12     1137.29    254.30 o 
  -8   2  11       34.69       60.40     73.46 o 
  -7   2  11      503.14      472.26     69.11 o 
  -6   2  11     3310.09     3200.09    314.33 o 
  -5   2  11     1032.56     1113.66    219.84 o 
  -4   2  11      107.70       91.21     42.49 o 
  -3   2  11     1635.32     1386.13    113.92 o 
  -2   2  11     5777.64     6115.24    274.16 o 
  -1   2  11     3100.35     3249.44    175.63 o 
   0   2  11     1770.06     1762.33    268.56 o 
   1   2  11     4834.72     4977.63    251.77 o 
   2   2  11     3714.51     3501.35    206.27 o 
   3   2  11     2481.71     2442.82    176.26 o 
   4   2  11     1496.05     1575.15    149.67 o 
   5   2  11     1591.51     1825.33    220.18 o 
   6   2  11        1.13        4.78    101.69 o 
  -8   3  11     1160.85     1741.24    259.60 o 
  -7   3  11       52.13       39.36     65.67 o 
  -6   3  11        5.05       -2.90     56.81 o 
  -5   3  11       63.33       31.51     53.96 o 
  -4   3  11     9020.44     7828.13    666.72 o 
  -3   3  11      337.37      222.63     60.89 o 
  -2   3  11      657.13      648.67    113.03 o 
  -1   3  11     2713.57     2225.58    151.06 o 
   0   3  11     9753.37    10193.27    456.08 o 
   1   3  11      962.88     1029.00     96.50 o 
   2   3  11       89.05       87.92     62.80 o 
   3   3  11     4752.62     4877.72    261.47 o 
   4   3  11      301.28      189.24     85.91 o 
   5   3  11      894.34      873.72    166.70 o 
   6   3  11       37.85      -20.62    150.90 o 
  -8   4  11       34.99      348.25    169.79 o 
  -7   4  11      133.81      111.78    145.12 o 
  -6   4  11     3347.71     3201.07    191.46 o 
  -5   4  11      573.18      703.08    137.31 o 
  -4   4  11       19.20      -22.76     51.41 o 
  -3   4  11      885.85      829.58    150.71 o 
  -2   4  11     9512.77     8926.10    461.18 o 
  -1   4  11     1315.97     1294.28    119.01 o 
   0   4  11     1528.32     1608.26    168.82 o 
   1   4  11     5796.36     5733.12    276.50 o 
   2   4  11     3057.52     2731.52    168.45 o 
   3   4  11      798.22      808.09    263.16 o 
   4   4  11      733.38      724.30    107.02 o 
   5   4  11     2133.74     2234.61    178.17 o 
   6   4  11       34.78      -37.58    146.47 o 
  -8   5  11      416.76      492.60    182.70 o 
  -7   5  11      716.45      819.26    196.96 o 
  -6   5  11        1.23       29.23     59.42 o 
  -5   5  11      984.51      945.65     93.37 o 
  -4   5  11     4155.24     3626.75    319.24 o 
  -3   5  11     7548.15     6580.19    999.74 o 
  -2   5  11     2095.55     2104.42    134.69 o 
  -1   5  11     1263.35     1175.80    111.10 o 
   0   5  11     3136.04     3103.59    235.12 o 
   1   5  11     1815.37     1799.57    125.76 o 
   2   5  11     2665.73     2499.01    181.25 o 
   3   5  11     1836.37     1786.77    139.28 o 
   4   5  11      404.57      402.16     90.34 o 
   5   5  11      343.31      329.38     94.30 o 
   6   5  11      894.64      772.62    173.64 o 
  -8   6  11      144.75      260.37    165.16 o 
  -7   6  11      918.56      928.73    197.73 o 
  -6   6  11      101.23     -112.36    112.36 o 
  -5   6  11     2077.11     2245.55    143.72 o 
  -4   6  11      487.72      419.90     74.87 o 
  -3   6  11     3679.02     3738.94    246.20 o 
  -2   6  11     1252.74     1261.55    239.75 o 
  -1   6  11     5517.22     4980.67    445.96 o 
   0   6  11     7075.11     6522.28    434.59 o 
   1   6  11     1026.67      983.86     98.93 o 
   2   6  11      722.98      718.33     88.75 o 
   3   6  11      501.63      591.57     87.09 o 
   4   6  11     3828.77     3711.51    220.29 o 
   5   6  11       29.64       15.12     82.77 o 
  -8   7  11      103.06      125.46    160.54 o 
  -7   7  11      842.34      750.27    194.65 o 
  -6   7  11       38.84      169.02    130.28 o 
  -5   7  11     2345.94     2113.19    258.25 o 
  -4   7  11      367.54      337.81     58.57 o 
  -3   7  11     4656.11     4702.51    399.80 o 
  -2   7  11      549.66      729.20    145.02 o 
  -1   7  11     1479.26     1633.12    166.70 o 
   0   7  11     1179.58     1308.00    150.52 o 
   1   7  11     2438.94     2238.62    148.91 o 
   2   7  11     6353.40     5982.10    293.90 o 
   3   7  11     1426.53     1516.50    126.27 o 
   4   7  11      211.64      171.08     77.51 o 
   5   7  11       34.77       -6.55    101.95 o 
  -8   8  11       79.03       57.62    149.94 o 
  -7   8  11      401.62      421.87    164.20 o 
  -6   8  11     1312.65     1275.24    217.20 o 
  -5   8  11      495.39      281.57    142.61 o 
  -4   8  11       23.49      -10.79    103.30 o 
  -3   8  11     2565.02     2474.35    252.08 o 
  -2   8  11     1912.37     2192.73    126.88 o 
  -1   8  11     5591.53     5995.77    344.39 o 
   0   8  11     4004.25     4127.91    290.05 o 
   1   8  11     3532.25     3212.86    256.32 o 
   2   8  11      880.03      945.63     97.30 o 
   3   8  11     1150.34     1087.81    106.50 o 
   4   8  11     2176.64     2280.72    164.66 o 
   5   8  11      983.79      895.96    153.21 o 
  -7   9  11      108.60      106.96    144.16 o 
  -6   9  11       24.75      -10.02    123.53 o 
  -5   9  11      287.05      363.28    149.94 o 
  -4   9  11     4984.31     5234.32    397.20 o 
  -3   9  11      251.65      153.21    106.19 o 
  -2   9  11     1290.29     1419.97    174.03 o 
  -1   9  11     1397.25     1452.74    121.99 o 
   0   9  11     6131.28     6586.84    389.88 o 
   1   9  11     1764.88     1775.93    172.29 o 
   2   9  11      351.17      316.14     90.58 o 
   3   9  11     3040.33     2904.26    175.52 o 
   4   9  11      317.10      216.68     76.11 o 
   5   9  11      403.92      333.79    121.41 o 
  -7  10  11       51.91       70.54    138.57 o 
  -6  10  11     1944.91     2168.12    271.16 o 
  -5  10  11       46.43       47.22    116.21 o 
  -4  10  11      197.48      250.73    125.46 o 
  -3  10  11      219.81      191.95    110.62 o 
  -2  10  11     3636.18     3788.72    295.06 o 
   0  10  11      571.95      567.18    102.72 o 
   1  10  11     2703.54     2657.25    261.72 o 
   2  10  11     1699.11     1430.96    167.09 o 
   3  10  11     1004.55      998.88    142.61 o 
   4  10  11       60.37       65.72     96.55 o 
  -7  11  11      299.51      454.05    169.21 o 
  -6  11  11       42.53      -44.52    126.81 o 
  -5  11  11      562.85      520.93    161.31 o 
  -4  11  11     3328.81     3617.77    312.98 o 
  -3  11  11     1249.34     1394.92    185.98 o 
  -2  11  11      601.56      757.01    139.92 o 
   0  11  11     2529.00     2552.79    218.74 o 
   1  11  11     1100.77     1038.38    169.21 o 
   3  11  11     1748.36     1646.04    179.62 o 
  -7  12  11      419.55      767.42    202.17 o 
  -6  12  11      311.30      391.03    163.43 o 
  -5  12  11     1326.34     1369.67    217.78 o 
  -4  12  11      238.74      266.34    133.56 o 
  -3  12  11     1168.28     1479.14    193.11 o 
  -2  12  11      651.67      697.65    141.65 o 
   0  12  11     2230.89     2206.82    157.26 o 
   1  12  11     1338.55     1411.30    194.07 o 
   3  12  11      545.63      481.42    105.61 o 
  -6  13  11        5.05       -3.28    137.03 o 
  -5  13  11     1160.44     1282.56    219.70 o 
  -4  13  11      194.99      455.59    147.43 o 
  -3  13  11     2296.07     2718.73    270.58 o 
  -2  13  11      446.78      483.15    132.40 o 
  -1  13  11     1511.59     1769.19    184.82 o 
   0  13  11      194.11      296.84     81.60 o 
   1  13  11     1008.71      875.53    174.61 o 
  -6  14  11      255.03      349.21    171.33 o 
  -5  14  11      574.95      859.54    190.99 o 
  -4  14  11        7.60       54.54    121.22 o 
  -3  14  11      934.30     1044.94    182.89 o 
  -2  14  11      990.64     1233.61    181.16 o 
  -1  14  11     1362.17     1490.90    172.68 o 
   0  14  11      847.14     1083.57    118.95 o 
   1  14  11     1355.23     1338.40    130.22 o 
  -5  15  11      287.70      399.13    169.21 o 
  -4  15  11     1868.75     2072.53    262.29 o 
  -3  15  11      272.73      154.18    130.47 o 
  -2  15  11       97.21       77.47    117.17 o 
  -1  15  11     1165.53     1050.36    126.13 o 
   0  15  11     1349.47     1477.07    141.13 o 
   1  15  11      456.43      510.51    102.42 o 
   2  15  11      635.53      641.19    174.80 o 
  -5  16  11       27.39      263.07    157.07 o 
  -4  16  11       96.59       52.81    137.80 o 
  -3  16  11      121.59       99.25    132.40 o 
  -1  16  11      189.33      215.46    144.54 o 
   0  16  11       44.66       27.90     81.61 o 
   1  16  11     1501.26     1591.99    153.02 o 
   2  16  11      575.97      602.83    174.61 o 
  -4  17  11     1174.51     1063.05    218.16 o 
  -3  17  11      197.53      151.86    144.54 o 
  -1  17  11      476.23      627.50    115.38 o 
   0  17  11     1239.42     1474.16    152.58 o 
   1  17  11      266.97      270.00    226.16 o 
   2  17  11      197.52      276.36    171.91 o 
  -3  18  11      302.71      340.54    165.74 o 
  -2  18  11      624.78      954.55    166.32 o 
  -1  18  11      475.62      596.65    120.12 o 
   0  18  11      548.51      739.99    262.87 o 
   1  18  11      294.52      339.25    109.08 o 
  -3 -17  12     1152.75     1138.41    262.49 o 
  -2 -17  12      320.68      496.26    207.37 o 
  -1 -17  12      338.14      398.93    192.91 o 
   0 -17  12      125.56      134.13    166.90 o 
  -4 -16  12       40.36      116.21    183.47 o 
  -3 -16  12      190.25      461.38    209.30 o 
  -2 -16  12       20.66       87.69    169.21 o 
  -1 -16  12     2206.89     2253.11    297.95 o 
   0 -16  12       13.91       67.24     97.17 o 
   1 -16  12      144.12        5.32    131.24 o 
  -5 -15  12      260.81      365.79    214.69 o 
  -4 -15  12      387.86      336.11    206.40 o 
  -3 -15  12     1488.05     1200.27    249.77 o 
  -2 -15  12      610.48      587.43    119.98 o 
  -1 -15  12      393.17      355.56    116.02 o 
   0 -15  12      478.56      721.33    118.63 o 
   1 -15  12      864.33      784.77    122.79 o 
   2 -15  12      443.53      335.53    143.00 o 
  -5 -14  12      309.34      310.09    206.98 o 
  -4 -14  12      743.44      531.33    202.94 o 
  -3 -14  12      361.72      263.85    219.70 o 
  -2 -14  12      739.54      684.94    122.01 o 
  -1 -14  12      925.30     1056.67    131.24 o 
   0 -14  12     1587.50     1605.89    158.32 o 
   1 -14  12      381.05      404.18    103.45 o 
   2 -14  12      433.03      319.53    138.37 o 
   3 -14  12      365.49      442.68    158.42 o 
  -6 -13  12      654.69      722.22    143.33 o 
  -5 -13  12      295.11      157.56    113.99 o 
  -4 -13  12      407.85      418.09    120.41 o 
  -3 -13  12        3.59       83.62     93.42 o 
  -2 -13  12     3119.60     3519.18    232.17 o 
  -1 -13  12       53.86      -35.54     84.21 o 
   0 -13  12      968.60      922.12    121.57 o 
   1 -13  12      254.38      277.74     95.10 o 
   2 -13  12     1534.18     1659.33    202.94 o 
   3 -13  12      619.62      844.31    170.94 o 
  -6 -12  12      357.45      346.08    209.58 o 
  -5 -12  12      334.78      386.70    158.71 o 
  -4 -12  12     1262.85     1168.00    147.02 o 
  -3 -12  12      107.89       10.77     90.23 o 
  -2 -12  12      441.34      666.63    131.05 o 
  -1 -12  12     1184.35     1623.34    148.67 o 
   0 -12  12     3666.50     4112.05    239.71 o 
   1 -12  12      424.77      525.23    104.68 o 
   2 -12  12      676.36      754.51    153.98 o 
   3 -12  12      547.04      462.34    147.82 o 
  -6 -11  12      727.11      849.41    140.75 o 
  -5 -11  12      101.17      118.76    100.81 o 
  -4 -11  12      155.57      224.52     99.52 o 
  -3 -11  12     2132.20     2099.89    177.58 o 
  -2 -11  12     2125.49     2130.83    193.40 o 
  -1 -11  12      354.98      491.24    102.15 o 
   0 -11  12      318.57      424.31     96.41 o 
   1 -11  12     3611.44     3852.53    228.47 o 
   2 -11  12     1549.37     1502.27    193.69 o 
   3 -11  12      408.61      379.47    137.41 o 
   4 -11  12      684.47      902.52    175.57 o 
  -7 -10  12       16.86       -9.85     94.03 o 
  -6 -10  12      659.35      860.87    136.93 o 
  -5 -10  12     2025.14     2213.14    181.27 o 
  -4 -10  12       41.67       12.97     86.78 o 
  -3 -10  12      532.29      567.35    151.58 o 
  -2 -10  12        2.83       41.38     84.46 o 
  -1 -10  12     5526.41     5565.96    473.52 o 
   0 -10  12      158.39      204.92     86.03 o 
   1 -10  12      944.25      905.41    150.52 o 
   2 -10  12     1290.33     1421.71    182.89 o 
   3 -10  12     1777.53     1605.56    201.20 o 
   4 -10  12       43.79      119.87    133.94 o 
  -7  -9  12      653.54      846.48    138.06 o 
  -6  -9  12      293.56      236.53    135.39 o 
  -5  -9  12      229.72      244.34     98.17 o 
  -4  -9  12      714.79      826.71    118.09 o 
  -3  -9  12     4429.80     4027.94    241.40 o 
  -2  -9  12      664.18      937.00    120.05 o 
  -1  -9  12     1026.03     1195.37    129.67 o 
   0  -9  12      439.39      507.03     97.46 o 
   1  -9  12     5293.98     4930.01    363.28 o 
   2  -9  12      648.94      650.24    139.92 o 
   3  -9  12      343.01      458.48    132.98 o 
   4  -9  12     1010.62     1164.04    184.63 o 
  -7  -8  12      482.59      548.56     95.55 o 
  -6  -8  12      383.04      426.70     86.08 o 
  -5  -8  12     1473.55     1550.83    148.66 o 
  -4  -8  12     1181.22     1253.41    128.64 o 
  -3  -8  12      545.93      559.67    109.47 o 
  -2  -8  12      945.74     1043.54    124.10 o 
  -1  -8  12     2934.61     2980.18    198.74 o 
   0  -8  12     3553.65     3546.32    211.03 o 
   1  -8  12      519.73      587.03    133.17 o 
   2  -8  12     1614.08     1632.93    188.87 o 
   3  -8  12      856.45      816.37    157.07 o 
   4  -8  12      418.08      611.31    154.18 o 
   5  -8  12      442.58      572.77    157.65 o 
  -7  -7  12      108.99       79.69     80.11 o 
  -6  -7  12      812.14      941.41     97.87 o 
  -5  -7  12      982.97     1105.58    100.22 o 
  -4  -7  12      882.76      890.85    158.13 o 
  -3  -7  12      492.74      514.51     96.72 o 
  -2  -7  12     9610.13     8898.01    428.38 o 
  -1  -7  12      427.61      336.71     92.02 o 
   0  -7  12     1431.82     1553.33    138.18 o 
   1  -7  12      561.84      667.20    133.17 o 
   2  -7  12     3573.89     3768.67    302.38 o 
   3  -7  12     1841.19     1980.41    209.87 o 
   4  -7  12      358.59      380.05    137.80 o 
   5  -7  12      306.99      459.06    143.58 o 
  -8  -6  12      297.26      312.69     76.15 o 
  -7  -6  12      440.27      415.97     88.60 o 
  -6  -6  12      545.67      518.66     83.47 o 
  -5  -6  12      173.92      183.15     68.24 o 
  -4  -6  12     3779.31     3914.13    169.06 o 
  -3  -6  12     1089.31      945.14    109.29 o 
  -2  -6  12     1868.27     2002.62    145.14 o 
  -1  -6  12     1047.18      977.21    114.61 o 
   0  -6  12     6425.31     6232.58    363.47 o 
   1  -6  12     1010.33     1165.20    159.00 o 
   2  -6  12      997.74      948.38    155.72 o 
   3  -6  12      633.38      888.64    150.32 o 
   4  -6  12     1324.01     1168.66    176.15 o 
  -8  -5  12      178.30      222.95     70.04 o 
  -7  -5  12      236.64      223.22     75.32 o 
  -6  -5  12     1232.79     1293.99    135.83 o 
  -5  -5  12      557.70      626.19     77.40 o 
  -4  -5  12     1769.88     1787.68    111.83 o 
  -3  -5  12     3832.02     3692.55    156.71 o 
  -2  -5  12     5902.80     5709.94    293.72 o 
  -1  -5  12      959.75      963.58    106.78 o 
   0  -5  12     1799.08     1765.56    140.10 o 
   1  -5  12     3950.42     3204.38    292.74 o 
   2  -5  12     3210.74     2925.90    257.86 o 
   3  -5  12     1554.45     1672.82    183.09 o 
  -8  -4  12      230.97      157.72     71.88 o 
  -7  -4  12       75.50      -20.73     55.48 o 
  -6  -4  12      405.95      315.03     70.61 o 
  -5  -4  12     3802.56     3836.85    175.78 o 
  -4  -4  12      369.18      353.45     61.43 o 
  -3  -4  12     1255.49     1231.77     86.99 o 
  -2  -4  12      255.27      262.55     53.52 o 
  -1  -4  12     6181.98     6099.14    296.71 o 
   0  -4  12     2881.23     2748.60    218.93 o 
   1  -4  12      866.63      791.70    125.65 o 
   2  -4  12     2620.57     2413.84    238.20 o 
   3  -4  12     2532.61     2361.80    226.06 o 
  -8  -3  12      373.25      359.78     78.77 o 
  -7  -3  12     1086.30     1105.30     85.72 o 
  -6  -3  12      618.26      587.59     91.58 o 
  -5  -3  12      699.45      626.90    109.15 o 
  -4  -3  12      905.43     1089.02     85.66 o 
  -3  -3  12     5829.80     5784.32    230.52 o 
  -2  -3  12       77.40       63.76     45.96 o 
  -1  -3  12     1552.61     1475.96     88.88 o 
   0  -3  12      931.08      839.20     72.02 o 
   1  -3  12     7755.01     7473.07    349.12 o 
   2  -3  12      366.81      225.10     82.87 o 
  -8  -2  12      301.13      251.93     71.94 o 
  -7  -2  12      393.91      388.38    113.16 o 
  -6  -2  12     1239.90     1343.80     84.53 o 
  -5  -2  12     2716.09     2771.14    135.13 o 
  -4  -2  12     1722.01     1841.38    103.01 o 
  -3  -2  12     1527.17     1438.58     91.44 o 
  -2  -2  12     1046.20     1296.16     85.33 o 
  -1  -2  12     8640.35     8678.30    308.05 o 
   0  -2  12     2303.93     2281.57    138.52 o 
   1  -2  12     1065.12     1160.31     79.53 o 
   2  -2  12     1285.65     1560.64    142.68 o 
   3  -2  12     3015.40     3257.19    313.17 o 
   4  -2  12      389.46      170.94    166.90 o 
   5  -2  12      375.18      122.57    181.54 o 
  -8  -1  12      222.77      248.08     69.72 o 
  -7  -1  12      292.79      294.64     63.91 o 
  -6  -1  12     1342.70     1391.27     98.11 o 
  -5  -1  12     1500.27     1620.42     97.08 o 
  -4  -1  12      974.67     1042.48    132.97 o 
  -3  -1  12     1924.18     1897.58    134.11 o 
  -2  -1  12     6945.47     6656.04    258.86 o 
  -1  -1  12     1194.75     1326.80     79.58 o 
   0  -1  12     1836.38     1936.35    146.47 o 
   1  -1  12     1441.14     1480.02    280.22 o 
   2  -1  12     3858.52     3845.57    221.36 o 
   3  -1  12     1471.46     1459.05    156.28 o 
   4  -1  12      799.62      682.81    200.43 o 
   5  -1  12      512.38      855.68    224.91 o 
  -8   0  12      447.74      423.30     74.08 o 
  -7   0  12      825.63      917.28    103.78 o 
  -6   0  12      765.15      827.02     76.59 o 
  -5   0  12      168.72      168.15     51.93 o 
  -4   0  12     2518.59     2458.93    104.44 o 
  -3   0  12      723.22      721.31     65.60 o 
  -2   0  12     1381.50     1301.42     83.85 o 
  -1   0  12       37.33        6.96     53.43 o 
   0   0  12    13412.79    12615.00    588.67 o 
   1   0  12     1548.79     1483.29    122.85 o 
   2   0  12      808.54      671.99    100.91 o 
   3   0  12      898.28      877.33    122.24 o 
   4   0  12     1054.75      935.59    142.90 o 
   5   0  12     1084.92      912.34    222.02 o 
  -8   1  12      247.28      268.49     78.59 o 
  -7   1  12      241.78      203.96     67.21 o 
  -6   1  12     1320.04     1451.39    179.38 o 
  -5   1  12     1424.74     1388.17    131.69 o 
  -4   1  12     1124.37     1198.92    121.87 o 
  -3   1  12     2033.64     1938.93    100.96 o 
  -2   1  12     7656.09     7881.93    455.59 o 
  -1   1  12      976.63     1103.71    102.94 o 
   0   1  12     1907.47     2043.69    139.90 o 
   1   1  12     1674.59     1604.25    124.31 o 
   2   1  12     3412.50     3241.55    205.53 o 
   3   1  12     1725.64     1858.71    156.20 o 
   4   1  12      835.97      744.61    271.35 o 
   5   1  12      552.68      561.39    131.00 o 
  -8   2  12      271.06      162.07    154.85 o 
  -7   2  12      358.46      432.44    138.28 o 
  -6   2  12     1274.12     1212.34    254.59 o 
  -5   2  12     2299.61     2120.16    321.65 o 
  -4   2  12     1424.00     1155.49    113.21 o 
  -3   2  12     1394.26     1384.75    183.28 o 
  -2   2  12     1228.63     1368.51    112.55 o 
  -1   2  12     8409.23     8648.27    404.81 o 
   0   2  12     2807.53     2653.50    160.06 o 
   1   2  12      932.25      911.73    101.61 o 
   2   2  12     1241.56     1343.03    124.64 o 
   3   2  12     2909.11     2891.03    199.08 o 
   4   2  12      353.69      401.12    185.69 o 
   5   2  12      343.14      114.50    104.53 o 
  -8   3  12      361.38      206.60    179.23 o 
  -7   3  12     1000.54     1101.70    113.25 o 
  -6   3  12      566.03      493.39     84.29 o 
  -5   3  12      814.90      772.28    127.20 o 
  -4   3  12      836.40      844.63    132.01 o 
  -3   3  12     6439.75     6294.96    290.99 o 
  -2   3  12      118.67      174.24     66.49 o 
  -1   3  12     1347.40     1361.77    156.68 o 
   0   3  12      873.84      910.80    130.86 o 
   1   3  12     7122.16     6823.99    332.66 o 
   2   3  12      364.34      365.53     80.12 o 
   3   3  12      345.19      260.03     89.17 o 
   4   3  12     1762.62     1779.96    366.65 o 
   5   3  12      413.51      160.14    100.41 o 
  -8   4  12      265.68      229.53    178.65 o 
  -7   4  12       42.91       39.05     97.32 o 
  -6   4  12      490.20      395.81    102.72 o 
  -5   4  12     3725.75     3734.18    263.26 o 
  -4   4  12      478.80      400.80     75.03 o 
  -3   4  12     1037.60      935.54    100.65 o 
  -2   4  12      282.10      218.48     69.23 o 
  -1   4  12     6314.56     6508.21    413.39 o 
   0   4  12     2376.61     2319.41    221.82 o 
   1   4  12      567.34      497.94     80.68 o 
   2   4  12     2739.21     2694.21    170.68 o 
   3   4  12     2394.10     2422.09    171.06 o 
   4   4  12      527.03      489.01    101.42 o 
   5   4  12      292.68      194.52     95.05 o 
  -8   5  12      177.81      193.69    178.07 o 
  -7   5  12      255.32      178.07    160.54 o 
  -6   5  12     1237.86     1200.90    198.99 o 
  -5   5  12      585.37      543.53     81.24 o 
  -4   5  12     2214.07     2013.45    256.71 o 
  -3   5  12     3099.18     2845.40    269.62 o 
  -2   5  12     5780.12     6275.92    290.62 o 
  -1   5  12     1008.17     1114.12    137.80 o 
   0   5  12     1899.28     1956.90    185.78 o 
   1   5  12     4549.14     4104.12    210.27 o 
   2   5  12     3109.13     3043.09    182.20 o 
   3   5  12     1453.36     1441.44    160.15 o 
   4   5  12      789.53      613.33    102.52 o 
   5   5  12      353.36      471.40    142.42 o 
  -8   6  12      295.62      385.64    186.36 o 
  -7   6  12      490.39      531.53    183.47 o 
  -6   6  12      557.54      534.42    175.38 o 
  -5   6  12      169.05      120.99     62.94 o 
  -4   6  12     3343.95     3023.27    266.73 o 
  -3   6  12      927.15      803.24    105.32 o 
  -2   6  12     1562.68     1456.76    121.50 o 
  -1   6  12     1105.92     1234.00    143.58 o 
   0   6  12     6543.88     6517.08    421.29 o 
   1   6  12     1018.41     1070.99    105.14 o 
   2   6  12      993.73     1007.99    118.81 o 
   3   6  12      676.98      668.35     94.38 o 
   4   6  12     1335.49     1409.94    132.53 o 
   5   6  12      843.29      705.36    152.06 o 
  -7   7  12      105.61      127.58    154.37 o 
  -6   7  12      776.88      497.03    175.57 o 
  -5   7  12     1202.10     1035.30    200.82 o 
  -4   7  12      826.84      954.72    200.05 o 
  -3   7  12      728.87      740.78    147.05 o 
  -2   7  12     9955.88     9741.85   1491.96 o 
  -1   7  12      601.89      491.05    105.03 o 
   0   7  12     1271.74     1407.06    160.15 o 
   1   7  12      595.84      630.20    117.17 o 
   2   7  12     3910.53     3693.42    208.09 o 
   3   7  12     1804.48     1875.14    142.82 o 
   4   7  12      341.76      355.25     88.25 o 
   5   7  12      354.01      314.52    126.04 o 
  -7   8  12      450.62      448.46    183.28 o 
  -6   8  12      444.17      223.75    151.29 o 
  -5   8  12     1521.12     1258.47    219.90 o 
  -4   8  12      969.49      501.85    166.13 o 
  -3   8  12      487.44      404.91    133.75 o 
  -2   8  12     1189.26     1228.45    321.75 o 
  -1   8  12     2798.89     2954.42    230.30 o 
   0   8  12     3510.06     3063.70    254.59 o 
   1   8  12      655.75      713.46    122.57 o 
   2   8  12     1552.18     1415.36    158.71 o 
   3   8  12      961.26      929.99    203.51 o 
   4   8  12      429.41      454.24     91.55 o 
   5   8  12      461.77      370.22    131.63 o 
  -7   9  12      636.69      404.52    185.01 o 
  -6   9  12      293.88      275.98    157.84 o 
  -5   9  12      161.79      125.27    133.56 o 
  -4   9  12      733.13      440.18    157.45 o 
  -3   9  12     4564.13     3767.32    330.71 o 
  -2   9  12      612.91      744.87    146.28 o 
  -1   9  12     1096.85     1235.54    125.08 o 
   0   9  12      524.94      602.26    105.80 o 
   1   9  12     5242.28     4746.93    337.07 o 
   2   9  12      631.33      711.26     90.62 o 
   3   9  12      341.88      403.50     83.10 o 
   4   9  12     1053.46     1195.07    165.93 o 
  -7  10  12       25.48       69.38    150.52 o 
  -6  10  12      582.38      368.10    169.98 o 
  -5  10  12     1987.10     1951.69    260.75 o 
  -4  10  12      129.39       -8.67    112.16 o 
  -3  10  12      588.49      627.89    154.18 o 
  -2  10  12        6.96      110.81    103.11 o 
   3  10  12     1747.27     1711.95    187.90 o 
  -6  11  12      723.44      683.78    195.23 o 
  -5  11  12      134.48      192.34    141.27 o 
  -4  11  12      254.58      240.90    131.24 o 
  -3  11  12     2129.62     2184.69    247.45 o 
  -2  11  12     2199.73     2437.54    243.99 o 
   3  11  12      326.88      416.66    113.13 o 
  -6  12  12      402.57      529.41    186.55 o 
  -5  12  12      297.80      260.56    151.86 o 
  -4  12  12     1565.16     1653.74    225.10 o 
  -3  12  12      116.53      145.31    121.80 o 
  -1  12  12     1195.66     1332.29    163.62 o 
   1  12  12      333.83      376.19    141.46 o 
  -6  13  12      750.33      957.06    219.90 o 
  -5  13  12      327.70      528.83    181.93 o 
  -4  13  12      355.99      409.34    157.07 o 
  -3  13  12        8.06       48.37    113.32 o 
  -1  13  12       29.06       16.19     79.59 o 
   1  13  12      269.47      160.15    136.83 o 
  -5  14  12      377.64      475.25    181.54 o 
  -4  14  12      782.80      748.34    183.66 o 
  -3  14  12      375.58      422.64    150.90 o 
  -1  14  12      830.59      879.39    148.01 o 
   1  14  12      442.01      523.62    166.70 o 
  -5  15  12      260.73      417.82    183.66 o 
  -4  15  12      324.42      387.56    161.31 o 
  -3  15  12     1459.16     1691.71    234.93 o 
  -1  15  12      363.54      371.76    121.99 o 
   0  15  12      467.18      504.16    173.45 o 
   1  15  12      779.95      734.66    187.52 o 
  -4  16  12       55.12       33.92    139.53 o 
  -3  16  12      170.28      225.48    153.79 o 
  -1  16  12     2188.99     2339.26    234.93 o 
   0  16  12       15.68       41.75     87.66 o 
   1  16  12      165.57      -84.22    148.01 o 
  -3  17  12     1049.54     1120.87    220.28 o 
  -2  17  12      310.82      352.49    131.63 o 
  -1  17  12      391.00      729.26    152.64 o 
   0  17  12      107.28       -5.54    103.49 o 
  -3 -16  13       84.43      -43.17    179.42 o 
  -2 -16  13      509.50      429.73    125.35 o 
  -1 -16  13      159.82      273.50    114.83 o 
   0 -16  13      986.52     1061.46    206.21 o 
  -4 -15  13      455.34      641.03    141.49 o 
  -3 -15  13      602.09      584.12    233.10 o 
  -2 -15  13      775.56      722.60    291.30 o 
  -1 -15  13      453.42      582.80    189.83 o 
   0 -15  13      678.15      487.81    159.19 o 
   1 -15  13       43.20       20.04    128.35 o 
  -5 -14  13      247.47      458.16    133.22 o 
  -4 -14  13      308.72      291.25    161.02 o 
  -3 -14  13      961.63     1094.06    151.79 o 
  -2 -14  13     1042.03     1192.35    194.94 o 
  -1 -14  13      170.90      104.79     99.97 o 
   0 -14  13      537.51      593.24    117.52 o 
   1 -14  13     1655.56     1545.44    209.30 o 
   2 -14  13      258.16      229.15    142.81 o 
  -5 -13  13      343.74      427.98    123.91 o 
  -4 -13  13     1144.66     1167.92    153.16 o 
  -3 -13  13       64.53      163.35    105.79 o 
  -2 -13  13      131.98      -23.34     93.62 o 
  -1 -13  13     2760.95     2626.81    199.61 o 
   0 -13  13      227.25       92.90     93.53 o 
   1 -13  13       55.51      -53.96    113.90 o 
   2 -13  13      167.68      287.73    144.93 o 
  -6 -12  13      357.76      301.84    123.15 o 
  -5 -12  13      223.30      431.26    118.87 o 
  -4 -12  13      461.75      381.12    115.99 o 
  -3 -12  13     1744.82     1660.06    167.35 o 
  -2 -12  13      625.23      498.37    116.03 o 
  -1 -12  13      357.13      274.33    102.94 o 
   0 -12  13      297.87      374.71    145.79 o 
   1 -12  13     2481.57     2410.76    246.88 o 
   2 -12  13      135.22      336.11    142.04 o 
   3 -12  13        9.47       -8.87    125.27 o 
  -6 -11  13      343.26      321.94    120.80 o 
  -5 -11  13      503.53      505.34    122.57 o 
  -4 -11  13      383.64      305.29    109.92 o 
  -3 -11  13      891.86      874.63    145.02 o 
  -2 -11  13     1609.81     1712.09    164.36 o 
  -1 -11  13     2448.22     2618.52    197.51 o 
   0 -11  13      602.63      586.09    198.79 o 
   1 -11  13       81.85      124.11    119.49 o 
   2 -11  13      910.18     1159.03    181.16 o 
   3 -11  13      391.00      510.52    154.37 o 
  -6 -10  13        2.91      -15.01     99.08 o 
  -5 -10  13     1371.03     1329.36    171.81 o 
  -4 -10  13     1136.57     1230.40    209.58 o 
  -3 -10  13      194.38      145.28     93.54 o 
  -2 -10  13     1203.03     1121.13    138.50 o 
  -1 -10  13      885.16      881.90    127.20 o 
   0 -10  13     4525.52     4955.83    282.92 o 
   1 -10  13      294.47      338.80    128.35 o 
   2 -10  13      781.01      895.77    168.82 o 
   3 -10  13       73.29       75.16    129.70 o 
  -7  -9  13      762.52      997.19    115.81 o 
  -6  -9  13      221.93      175.26    105.39 o 
  -5  -9  13       87.16        6.46     89.18 o 
  -4  -9  13     1085.79     1123.32    132.57 o 
  -3  -9  13      879.45      794.76    120.14 o 
  -2  -9  13     2215.15     2344.89    182.90 o 
  -1  -9  13      945.43      995.91    157.74 o 
   0  -9  13     2476.92     2842.22    196.08 o 
   1  -9  13      216.77       83.06    120.07 o 
   2  -9  13     2170.54     2268.72    235.70 o 
   3  -9  13      133.93       88.27    125.65 o 
   4  -9  13      610.66      424.37    161.89 o 
  -7  -8  13       43.01       -7.91     80.72 o 
  -6  -8  13      819.60     1056.09    105.95 o 
  -5  -8  13     1075.81     1300.21    137.31 o 
  -4  -8  13     1310.05     1454.23    136.89 o 
  -3  -8  13     2143.65     2463.26    179.23 o 
  -2  -8  13     1310.68     1407.98    141.75 o 
  -1  -8  13      412.27      334.66     99.65 o 
   0  -8  13     1516.58     1310.28    140.04 o 
   1  -8  13     2985.86     3046.74    275.59 o 
   2  -8  13      814.67      843.74    157.65 o 
   3  -8  13      164.53      291.20    139.92 o 
   4  -8  13      381.82      451.74    151.29 o 
  -7  -7  13       91.22       82.98     79.63 o 
  -6  -7  13      493.96      638.81     90.65 o 
  -5  -7  13      744.61      755.54     91.42 o 
  -4  -7  13     2037.44     2484.37    175.54 o 
  -3  -7  13      272.06      212.18     88.16 o 
  -2  -7  13      850.25      829.07    112.47 o 
  -1  -7  13     6132.69     6269.62    321.66 o 
   0  -7  13      739.01      670.29    141.65 o 
   1  -7  13      257.37      266.73    124.31 o 
   2  -7  13      128.71      129.89    117.17 o 
   3  -7  13     2816.72     2831.08    269.62 o 
   4  -7  13      185.24      235.12    133.56 o 
  -7  -6  13      187.47      212.50     78.87 o 
  -6  -6  13     1182.57     1312.63    108.15 o 
  -5  -6  13      480.43      465.20     78.44 o 
  -4  -6  13      749.55     1013.48    116.03 o 
  -3  -6  13     3435.98     3267.86    204.67 o 
  -2  -6  13     2157.62     2044.41    178.07 o 
  -1  -6  13      695.50      596.85     99.53 o 
   0  -6  13      178.65       28.33    101.56 o 
   1  -6  13     5962.99     6376.01    435.74 o 
   2  -6  13       46.90       79.79    114.67 o 
   3  -6  13       57.98      -72.27    108.89 o 
  -7  -5  13      350.23      370.59     82.17 o 
  -6  -5  13      312.00      332.34     74.17 o 
  -5  -5  13      334.79      414.65     72.51 o 
  -4  -5  13     1894.60     1910.19    117.12 o 
  -3  -5  13     1084.67     1008.58    101.77 o 
  -2  -5  13     1701.62     1780.09    140.30 o 
  -1  -5  13     4099.18     4097.22    217.00 o 
   0  -5  13     1279.90     1367.55    165.74 o 
   1  -5  13      307.55      348.25    111.01 o 
   2  -5  13     1861.42     1956.51    205.63 o 
   3  -5  13     1942.62     1864.58    199.66 o 
  -7  -4  13      351.19      321.97     64.88 o 
  -6  -4  13       51.80       55.54     63.90 o 
  -5  -4  13     3448.10     3614.07    165.91 o 
  -4  -4  13     2234.96     2224.17    121.83 o 
  -3  -4  13      797.05      802.26     75.97 o 
  -2  -4  13     1651.81     1622.16    100.60 o 
  -1  -4  13      858.46      878.73     97.70 o 
   0  -4  13     5920.28     5933.13    394.12 o 
   1  -4  13     1453.87     1509.01    156.10 o 
   2  -4  13     1569.14     1635.05    165.93 o 
  -8  -3  13       26.95       31.44     61.96 o 
  -7  -3  13     1363.23     1429.78     93.36 o 
  -6  -3  13      313.26      307.29     71.32 o 
  -5  -3  13       49.17       85.92     58.28 o 
  -4  -3  13      785.73      735.83     87.48 o 
  -3  -3  13     3316.49     3125.74    143.70 o 
  -2  -3  13     4610.78     4672.65    189.10 o 
  -1  -3  13      328.97      368.02     55.98 o 
   0  -3  13     2414.78     2391.62    144.36 o 
   1  -3  13       29.93      -39.12     71.89 o 
  -8  -2  13       14.89      -37.91     61.40 o 
  -7  -2  13      186.29      239.74     65.67 o 
  -6  -2  13      686.59      711.10     67.20 o 
  -5  -2  13     1751.86     1857.94    112.50 o 
  -4  -2  13     1746.51     1645.50    103.62 o 
  -3  -2  13      544.56      540.63     64.64 o 
  -2  -2  13     3926.52     3920.51    168.30 o 
  -1  -2  13     1111.26     1109.50     78.18 o 
   0  -2  13     4289.14     4350.33    189.79 o 
   1  -2  13     2630.44     2548.60    325.51 o 
   2  -2  13      886.79      916.97    170.94 o 
   3  -2  13       83.33       10.79    139.92 o 
   4  -2  13      901.07      975.94    222.98 o 
   5  -2  13      571.06      209.49    191.76 o 
  -8  -1  13      867.36      865.94     90.59 o 
  -7  -1  13      682.48      685.59     79.31 o 
  -6  -1  13      285.94      392.22     96.04 o 
  -5  -1  13      528.44      608.86     59.00 o 
  -4  -1  13     2005.41     1946.98    141.39 o 
  -3  -1  13      527.28      658.58     69.53 o 
  -2  -1  13     1306.59     1399.79     87.11 o 
  -1  -1  13     5631.78     5748.04    214.59 o 
   0  -1  13      658.26      763.81     93.58 o 
   1  -1  13      407.15      322.10     81.81 o 
   2  -1  13     1040.62      993.55    153.70 o 
   3  -1  13     2960.41     3048.11    216.43 o 
   4  -1  13      231.94      243.60    172.87 o 
   5  -1  13       42.44     -167.09    167.09 o 
  -8   0  13      208.15      245.57     88.07 o 
  -7   0  13      152.63      106.89     58.11 o 
  -6   0  13     1096.38     1017.38     84.30 o 
  -5   0  13       98.58      107.25     51.49 o 
  -4   0  13      104.62       95.25     48.42 o 
  -3   0  13     5321.34     5300.69    175.21 o 
  -2   0  13     2880.91     2717.73    166.46 o 
  -1   0  13      156.67      205.25     92.31 o 
   0   0  13      468.21      517.11     84.06 o 
   1   0  13     9340.97     9226.17    615.17 o 
   2   0  13       10.14      -19.75     69.58 o 
   3   0  13       70.85       71.37     86.82 o 
   4   0  13      166.38      118.86    102.48 o 
   5   0  13     1387.26     1097.55    233.58 o 
  -8   1  13      887.07      937.99    116.87 o 
  -7   1  13      554.49      600.38    149.84 o 
  -6   1  13      330.02      300.88     80.07 o 
  -5   1  13      508.17      470.73    134.71 o 
  -4   1  13     2148.89     2122.43    150.32 o 
  -3   1  13      461.37      408.30     79.55 o 
  -2   1  13     1066.72     1088.66    108.12 o 
  -1   1  13     5032.81     5499.31    387.18 o 
   0   1  13      765.98      891.72    129.89 o 
   1   1  13      430.93      517.95     92.22 o 
   2   1  13      922.79     1098.02    118.83 o 
   3   1  13     2829.61     2966.99    208.15 o 
   4   1  13      272.70      238.77    106.06 o 
   5   1  13       53.67       -2.28    104.99 o 
  -8   2  13       23.12      -33.57     80.65 o 
  -7   2  13      153.39       93.91     76.93 o 
  -6   2  13      485.52      475.95     88.80 o 
  -5   2  13     1487.65     1416.02    126.82 o 
  -4   2  13     1783.17     1730.13    166.03 o 
  -3   2  13      635.02      644.60    123.73 o 
  -2   2  13     4138.49     4186.01    216.38 o 
  -1   2  13     1331.68     1405.71    160.15 o 
   0   2  13     3832.70     4030.77    309.32 o 
   1   2  13     2739.96     2303.57    160.81 o 
   2   2  13     1129.07     1199.85    120.99 o 
   3   2  13      133.46       96.48     85.50 o 
   4   2  13      946.11      799.17    128.91 o 
   5   2  13      635.13      362.32    173.64 o 
  -8   3  13       28.24       53.38    171.52 o 
  -7   3  13     1369.09     1392.65    340.44 o 
  -6   3  13      396.66      336.57    129.03 o 
  -5   3  13       45.69       11.61     64.47 o 
  -4   3  13      871.83      754.54     93.05 o 
  -3   3  13     3085.69     2772.09    178.55 o 
  -2   3  13     4748.48     4528.97    277.62 o 
  -1   3  13      441.20      502.62    109.66 o 
   0   3  13     2527.81     2466.45    222.02 o 
   1   3  13        5.01      -56.18     56.18 o 
   2   3  13     3916.47     3464.43    207.92 o 
   3   3  13       37.61       20.75     77.57 o 
   4   3  13     1319.88     1439.62    149.57 o 
   5   3  13      196.60      167.67    151.29 o 
  -7   4  13      347.25      256.32    175.76 o 
  -6   4  13       41.88      -13.62     67.16 o 
  -5   4  13     3336.41     2988.22    193.40 o 
  -4   4  13     1990.85     1758.25    141.62 o 
  -3   4  13      864.95      778.89    117.95 o 
  -2   4  13     1891.68     1960.60    135.91 o 
  -1   4  13      817.45      888.25    136.64 o 
   0   4  13     5828.43     6148.98    414.54 o 
   1   4  13     1271.10     1245.63    178.17 o 
   2   4  13     1652.24     1667.50    135.83 o 
   3   4  13      105.69      144.63     79.40 o 
   4   4  13      864.03      783.95    118.30 o 
  -7   5  13      409.39      263.26    176.15 o 
  -6   5  13      262.38      193.56    201.78 o 
  -5   5  13      428.87      527.43     87.70 o 
  -4   5  13     1903.69     1971.72    145.09 o 
  -3   5  13     1120.31     1132.48    110.26 o 
  -2   5  13     1528.56     1731.53    133.02 o 
  -1   5  13     3791.44     3262.97    281.37 o 
   0   5  13     1442.73     1491.47    166.32 o 
   1   5  13      219.20      161.09     68.84 o 
   2   5  13     1843.77     1865.51    143.11 o 
   3   5  13     2085.35     2032.49    153.61 o 
   4   5  13      425.65      417.43     96.65 o 
  -7   6  13      204.15       38.54    152.83 o 
  -6   6  13     1272.92      698.62    204.29 o 
  -5   6  13      501.97      574.45    133.27 o 
  -4   6  13      811.19      881.48    195.52 o 
  -3   6  13     3673.00     3621.61    208.43 o 
  -2   6  13     2100.82     2107.63    149.26 o 
  -1   6  13      648.12      466.96    114.28 o 
   0   6  13      309.41      288.50    100.02 o 
   1   6  13     6088.75     6089.00    437.67 o 
   2   6  13       19.60       33.30     65.03 o 
   3   6  13       54.58      -36.54     66.34 o 
   4   6  13      140.76      197.54    115.05 o 
  -7   7  13       98.38      -26.21    150.13 o 
  -6   7  13      490.74      158.80    153.60 o 
  -5   7  13      764.99      614.97    180.39 o 
  -4   7  13     2094.36     2138.78    411.65 o 
  -3   7  13      278.16      162.45    108.21 o 
  -2   7  13      749.27      806.78     98.34 o 
  -1   7  13     6535.37     6152.26    415.89 o 
   0   7  13      640.83      586.26    120.45 o 
   1   7  13      293.15      218.55    102.14 o 
   2   7  13      137.48      189.78    104.07 o 
   3   7  13     2721.70     2607.42    175.23 o 
   4   7  13      164.16      198.70    117.17 o 
  -7   8  13       63.36       27.37    160.54 o 
  -6   8  13      764.85      416.86    189.83 o 
  -5   8  13     1073.05      650.24    192.91 o 
  -4   8  13     1271.64      635.98    181.74 o 
  -3   8  13     2149.30     2087.92    324.06 o 
  -2   8  13     1229.35     1442.52    148.78 o 
  -1   8  13      352.12      328.98    103.11 o 
   0   8  13     1467.67     1390.87    163.43 o 
   1   8  13     2776.37     2844.96    247.26 o 
   2   8  13      803.53      842.48     99.25 o 
   3   8  13      153.68      224.69     77.46 o 
   4   8  13      411.77      338.42    120.07 o 
  -7   9  13      815.50      822.15    221.63 o 
  -6   9  13      192.50      234.54    162.85 o 
  -5   9  13       94.52       53.00    138.76 o 
  -4   9  13     1144.08      699.77    181.16 o 
  -3   9  13      922.75      738.51    166.70 o 
  -1   9  13      979.63     1296.82    140.30 o 
   0   9  13     2625.51     2476.09    226.83 o 
   1   9  13      265.04      244.76    105.61 o 
   2   9  13     2170.71     2174.67    154.93 o 
   3   9  13      125.65      223.17    107.73 o 
   4   9  13      637.14      637.52    141.07 o 
  -6  10  13       13.21     -126.04    135.87 o 
  -5  10  13     1391.20     1407.45    236.08 o 
  -4  10  13     1291.45      713.07    181.35 o 
  -3  10  13      152.14       57.05    119.29 o 
  -6  11  13      352.66      480.26    195.61 o 
  -5  11  13      484.38      406.64    176.73 o 
  -4  11  13      284.18      327.43    152.64 o 
  -3  11  13      971.40     1292.39    199.85 o 
  -6  12  13      411.96      148.59    164.20 o 
  -5  12  13      245.54      163.24    151.48 o 
  -4  12  13      487.58      392.38    155.91 o 
  -3  12  13     1607.12     1586.49    228.76 o 
  -5  13  13      345.96      300.84    170.56 o 
  -4  13  13     1149.22     1332.29    227.41 o 
  -3  13  13       75.50      117.56    127.39 o 
  -5  14  13      256.26      152.64    161.69 o 
  -4  14  13      379.84      635.21    180.77 o 
  -3  14  13      953.38     1153.05    208.91 o 
  -4  15  13      403.41      297.18    167.28 o 
  -2  16  13      494.15      694.57    148.01 o 
  -2 -15  14      808.87      564.13    259.79 o 
  -1 -15  14      284.21      287.50    216.33 o 
  -4 -14  14      339.37      347.21    128.28 o 
  -3 -14  14      545.70      511.03    231.27 o 
  -2 -14  14      181.49      170.15    112.74 o 
  -1 -14  14      974.58      984.18    143.59 o 
   0 -14  14      157.72       55.33    105.54 o 
  -4 -13  14      139.71       42.93    110.44 o 
  -3 -13  14     1307.00     1063.95    159.00 o 
  -2 -13  14        4.03       11.85    100.17 o 
  -1 -13  14      551.37      483.21    122.07 o 
   0 -13  14     1301.47     1168.53    150.40 o 
   1 -13  14      212.03      292.74    143.96 o 
  -5 -12  14      562.43      625.65    132.27 o 
  -4 -12  14      331.52      549.92    127.28 o 
  -3 -12  14      980.47      826.97    135.73 o 
  -2 -12  14      906.12      844.06    135.87 o 
  -1 -12  14      634.82      597.61    123.59 o 
   0 -12  14      170.22       66.87     98.40 o 
   1 -12  14      396.31      346.13    145.31 o 
   2 -12  14      838.49      999.84    196.19 o 
  -5 -11  14      211.49      227.57    110.33 o 
  -4 -11  14      112.80      219.27    105.95 o 
  -3 -11  14      498.21      394.04    114.12 o 
  -2 -11  14     1558.15     1507.51    160.48 o 
  -1 -11  14      781.70     1034.48    139.20 o 
   0 -11  14      832.49      955.51    172.10 o 
   1 -11  14      679.79      720.39    163.81 o 
   2 -11  14      467.61      435.74    155.53 o 
  -6 -10  14       43.76      112.21    104.81 o 
  -5 -10  14       66.04       22.37     92.57 o 
  -4 -10  14     2380.34     2690.92    197.54 o 
  -3 -10  14      128.01       25.84     94.18 o 
  -2 -10  14      164.69      109.88     96.13 o 
  -1 -10  14      864.57      851.92    131.21 o 
   0 -10  14     1751.93     1668.39    212.19 o 
   1 -10  14      705.34     1002.92    178.85 o 
   2 -10  14       23.00       90.19    132.01 o 
   3 -10  14      953.84     1276.40    207.75 o 
  -6  -9  14     1286.33     1292.86    150.21 o 
  -5  -9  14      105.09      141.39     96.60 o 
  -4  -9  14        6.87       28.80     87.98 o 
  -3  -9  14     1036.61     1136.83    137.06 o 
  -2  -9  14     3023.98     2848.66    208.18 o 
  -1  -9  14     1274.60     1345.87    395.75 o 
   0  -9  14      139.63      111.97    123.34 o 
   1  -9  14     1092.84     1056.31    180.97 o 
   2  -9  14      482.50      356.34    151.86 o 
   3  -9  14      250.93      -30.26    141.84 o 
  -6  -8  14       20.11       32.76     75.73 o 
  -5  -8  14      706.07      612.19    128.83 o 
  -4  -8  14     1487.89     1604.36    145.11 o 
  -3  -8  14      935.69      834.09    121.14 o 
  -2  -8  14      948.14      968.33    128.67 o 
  -1  -8  14     1876.01     1942.05    166.66 o 
   0  -8  14      815.36      875.53    165.93 o 
   1  -8  14      952.48      816.37    171.91 o 
   2  -8  14      767.47      993.10    179.23 o 
   3  -8  14      962.57     1072.69    184.43 o 
  -7  -7  14      602.22      721.50    124.95 o 
  -6  -7  14      175.38      268.59     81.36 o 
  -5  -7  14      802.94      833.99     95.68 o 
  -4  -7  14       83.73       94.61     82.85 o 
  -3  -7  14     2596.22     2573.26    191.37 o 
  -2  -7  14      490.55      551.56    105.62 o 
  -1  -7  14     1486.52     1555.14    146.69 o 
   0  -7  14     2492.21     2942.48    289.47 o 
   1  -7  14      744.14      663.35    159.00 o 
   2  -7  14       40.00       65.33    128.35 o 
   3  -7  14      337.91      140.88    139.92 o 
  -7  -6  14      452.00      555.28     93.37 o 
  -6  -6  14       27.90       88.88     71.70 o 
  -5  -6  14     1552.24     1733.63    119.87 o 
  -4  -6  14       44.98       12.02    101.18 o 
  -3  -6  14     1655.20     1742.09    144.13 o 
  -2  -6  14     1245.89     1211.91    125.73 o 
  -1  -6  14     2309.33     2462.28    213.54 o 
   0  -6  14      262.91      104.46    111.78 o 
   1  -6  14      652.78      782.84    143.77 o 
   2  -6  14     2481.81     3319.44    291.01 o 
   3  -6  14      245.03      236.28    114.09 o 
  -7  -5  14      395.18      432.16     88.54 o 
  -6  -5  14      743.29      844.55     94.68 o 
  -5  -5  14      992.90     1085.43    117.88 o 
  -4  -5  14       97.11       72.19     60.61 o 
  -3  -5  14     1911.46     1872.57    145.96 o 
  -2  -5  14     2000.56     2132.02    189.83 o 
  -1  -5  14      712.88      883.50    108.21 o 
   0  -5  14     2050.89     2113.77    206.02 o 
   1  -5  14     1075.53     1131.66    150.90 o 
   2  -5  14      359.48      323.39    114.09 o 
  -7  -4  14       80.50      -11.08     57.06 o 
  -6  -4  14       32.85       15.88     65.04 o 
  -5  -4  14      388.15      475.40     90.41 o 
  -4  -4  14     4234.04     4205.71    187.70 o 
  -3  -4  14      675.29      618.63     97.62 o 
  -2  -4  14      436.73      396.58     63.59 o 
  -1  -4  14     1690.72     1803.68    174.22 o 
   0  -4  14     1910.56     1915.08    185.98 o 
   1  -4  14     1343.05     1247.49    142.04 o 
  -7  -3  14      108.96      119.94     71.15 o 
  -6  -3  14     2459.08     2719.29    124.21 o 
  -5  -3  14       32.91       -6.12     58.54 o 
  -4  -3  14       23.93      -46.43     53.74 o 
  -3  -3  14      391.87      266.70     60.75 o 
  -2  -3  14     4460.69     4232.27    184.96 o 
  -1  -3  14     1882.38     1713.93    124.16 o 
   0  -3  14      195.57      123.56     59.57 o 
  -7  -2  14      235.03      271.05    103.36 o 
  -6  -2  14       82.21        1.60     56.58 o 
  -5  -2  14      573.45      598.48     88.55 o 
  -4  -2  14     3276.33     3075.16    147.83 o 
  -3  -2  14      553.71      557.50     67.11 o 
  -2  -2  14      868.71      895.26     74.53 o 
  -1  -2  14     2343.11     2340.71    140.71 o 
   0  -2  14     2162.25     1780.56    190.99 o 
   1  -2  14     1700.39     1559.12    186.17 o 
   2  -2  14     1126.84     1199.11    188.10 o 
   3  -2  14     1326.92     1098.51    209.30 o 
   4  -2  14      102.31       69.77    168.05 o 
  -7  -1  14      480.14      561.39     75.52 o 
  -6  -1  14      359.59      372.04     65.18 o 
  -5  -1  14      953.68      853.77    107.79 o 
  -4  -1  14      406.06      341.35     60.20 o 
  -3  -1  14     2129.56     2115.46    114.26 o 
  -2  -1  14     1536.11     1611.11    127.59 o 
  -1  -1  14     2108.89     2010.67    198.31 o 
   0  -1  14     3272.47     3174.90    267.31 o 
   1  -1  14      637.73      633.23     98.62 o 
   2  -1  14      175.66      119.60     85.08 o 
   3  -1  14      365.15      179.62    147.05 o 
   4  -1  14     1369.53     1576.27    245.53 o 
  -7   0  14      501.81      479.89     94.22 o 
  -6   0  14        0.42      -47.18     64.96 o 
  -5   0  14     1233.23     1291.47    121.96 o 
  -4   0  14      276.27      110.17    108.50 o 
  -3   0  14     2283.45     2235.83    222.59 o 
  -2   0  14     2192.93     2248.45    153.56 o 
  -1   0  14     3201.86     3077.77    256.32 o 
   0   0  14       50.74       79.02     88.65 o 
   1   0  14     1226.54     1248.55    123.23 o 
   2   0  14     2997.83     2902.90    199.45 o 
   3   0  14      317.02      301.98    104.48 o 
   4   0  14      211.93       78.05    153.41 o 
  -7   1  14      333.91      298.65     88.21 o 
  -6   1  14      316.68      328.38     84.20 o 
  -5   1  14      857.44      728.44     97.92 o 
  -4   1  14      460.30      507.50     88.77 o 
  -3   1  14     2419.17     2187.99    152.04 o 
  -2   1  14     1592.69     1635.16    128.68 o 
  -1   1  14     1911.04     2042.66    203.13 o 
   0   1  14     3580.61     3689.85    276.75 o 
   1   1  14      666.71      643.09     95.46 o 
   2   1  14      184.92      163.23     83.81 o 
   3   1  14      415.57      503.53    110.31 o 
   4   1  14     1353.84     1480.27    162.02 o 
  -7   2  14      215.99      273.56     88.75 o 
  -6   2  14       55.30       39.45     94.14 o 
  -5   2  14      612.76      671.42    111.87 o 
  -4   2  14     3174.96     3032.81    189.33 o 
  -3   2  14      450.75      575.43    193.30 o 
  -2   2  14      816.19      708.66    114.67 o 
  -1   2  14     2445.38     2379.15    222.40 o 
   0   2  14     2319.76     2277.01    206.02 o 
   1   2  14     1644.64     1638.55    135.65 o 
   2   2  14     1029.29     1144.12    122.93 o 
   3   2  14     1273.96     1239.18    161.12 o 
   4   2  14      108.45      -16.16     91.20 o 
  -7   3  14       88.45      -46.07    153.89 o 
  -6   3  14     2400.83     2654.89    181.22 o 
  -5   3  14       43.06      -40.54     84.60 o 
  -4   3  14       34.99      -15.14    110.33 o 
  -3   3  14      297.75      345.95    109.37 o 
  -2   3  14     4699.03     4816.49    238.33 o 
  -1   3  14     1754.73     2224.59    206.02 o 
   0   3  14      229.70      361.35    106.96 o 
   1   3  14     2038.49     2220.24    254.68 o 
   2   3  14      802.60      723.76    103.97 o 
   3   3  14      603.04      572.99    109.86 o 
   4   3  14       55.16      116.60    135.68 o 
  -7   4  14       51.64       30.84    154.37 o 
  -6   4  14       25.89       39.83     75.01 o 
  -5   4  14      446.53      353.30    120.74 o 
  -4   4  14     4332.22     4408.82    237.65 o 
  -3   4  14      691.29      699.78     95.55 o 
  -2   4  14      286.54      128.35     96.94 o 
  -1   4  14     1741.96     1858.22    192.91 o 
   0   4  14     1794.73     2080.43    203.90 o 
   1   4  14     1365.89     1171.90    180.00 o 
   2   4  14      456.42      464.68     90.60 o 
   3   4  14     1887.20     1973.75    162.78 o 
   4   4  14      247.59      169.60    133.36 o 
  -7   5  14      473.81       74.01    157.07 o 
  -6   5  14      768.52      885.23    205.63 o 
  -5   5  14     1038.76     1076.10    171.33 o 
  -4   5  14      157.30      111.26    123.92 o 
  -3   5  14     1970.16     1961.35    147.10 o 
  -2   5  14     1977.54     1830.86    196.77 o 
  -1   5  14      842.58      795.75    134.52 o 
   0   5  14     2006.10     2052.68    208.33 o 
   1   5  14     1034.26     1049.56    148.97 o 
   2   5  14      414.69      422.27    104.17 o 
   3   5  14      462.51      336.96     90.57 o 
   4   5  14     1025.15      907.72    164.78 o 
  -7   6  14      465.90      263.64    186.55 o 
  -6   6  14       32.76      -95.20    142.61 o 
  -5   6  14     1576.92     1736.06    197.35 o 
  -4   6  14       45.97      -72.74     77.57 o 
  -3   6  14     1717.83     1791.86    214.88 o 
  -2   6  14     1187.15     1379.12    164.78 o 
  -1   6  14     2217.72     2248.10    225.10 o 
   0   6  14      226.25      238.97    103.11 o 
   1   6  14      701.33      620.56    128.16 o 
   2   6  14     2431.88     2411.43    172.53 o 
   3   6  14      288.34      224.40     87.21 o 
   4   6  14       92.09      230.11    121.61 o 
  -7   7  14      606.82      302.38    192.14 o 
  -6   7  14      186.42      -72.46    137.60 o 
  -5   7  14      880.12      693.03    194.65 o 
  -4   7  14       86.78      102.74     71.86 o 
  -3   7  14     2290.24     2347.16    187.90 o 
  -2   7  14      413.43      526.52    121.03 o 
  -1   7  14     1454.67     1474.32    177.11 o 
   0   7  14     2475.41     2614.08    241.29 o 
   1   7  14      878.04      849.32    137.22 o 
   2   7  14       39.42       11.91     67.36 o 
   3   7  14      330.08      173.26    109.27 o 
  -6   8  14       14.94     -131.24    131.24 o 
  -5   8  14      754.85      432.08    182.51 o 
  -4   8  14     1393.93      832.36    202.55 o 
  -3   8  14      984.37      916.78    185.40 o 
  -2   8  14     1075.56     1199.31    147.62 o 
  -1   8  14     1854.10     1769.76    190.22 o 
   0   8  14     1040.53      840.65    140.88 o 
   1   8  14      826.17      933.93    146.28 o 
   2   8  14      714.22      700.83     98.67 o 
   3   8  14      934.45      870.33    151.09 o 
  -6   9  14     1277.97      636.75    216.43 o 
  -5   9  14      110.01      -54.15    138.76 o 
  -4   9  14        6.79       -6.75    133.94 o 
  -3   9  14     1136.26     1081.55    200.24 o 
  -1   9  14     1128.76     1232.65    152.25 o 
   0   9  14      154.34      114.28     98.48 o 
   1   9  14     1022.01     1315.13    162.66 o 
   2   9  14      484.19      380.05    120.64 o 
   3   9  14      267.82      195.42    110.62 o 
  -6  10  14       58.35     -122.76    146.66 o 
  -5  10  14       43.79     -132.01    132.01 o 
  -4  10  14     2441.21     1864.58    268.46 o 
  -3  10  14      157.16      194.46    139.72 o 
  -5  11  14      230.10      199.08    160.73 o 
  -4  11  14       95.94       61.67    142.61 o 
  -5  12  14      479.52      236.85    178.65 o 
  -4  12  14      349.51      376.96    173.06 o 
  -4  13  14      123.62     -136.06    136.06 o 
  -4  14  14      323.90      206.79    163.04 o 
  -3 -13  15       93.60       18.45    110.81 o 
  -2 -13  15      766.44      485.85    131.02 o 
  -1 -13  15       31.25       37.83    104.84 o 
   0 -13  15     1098.36      875.92    187.90 o 
  -4 -12  15      373.97      415.95    126.11 o 
  -3 -12  15      300.43      439.02    128.39 o 
  -2 -12  15     1384.45     1124.10    150.06 o 
  -1 -12  15      140.56      151.36    116.31 o 
   0 -12  15      220.89      181.16    143.96 o 
  -4 -11  15      555.23      552.59    125.76 o 
  -3 -11  15       72.83      135.21    128.64 o 
  -2 -11  15      275.56      197.91    108.72 o 
  -1 -11  15     1453.15     1344.87    162.29 o 
   0 -11  15      577.75      365.79    150.32 o 
   1 -11  15      105.03      140.11    143.77 o 
  -5 -10  15       43.81       57.69    131.44 o 
  -4 -10  15       81.98       18.19     97.47 o 
  -3 -10  15     2330.24     2776.89    213.56 o 
  -2 -10  15      240.09      270.16    111.06 o 
  -1 -10  15      134.73      128.30    103.42 o 
   0 -10  15       71.26       46.06    124.88 o 
   1 -10  15     1775.20     1473.36    224.71 o 
   2 -10  15      155.47      376.77    161.12 o 
  -5  -9  15     1238.03     1473.39    152.28 o 
  -4  -9  15      150.53       85.48     95.81 o 
  -3  -9  15      123.29       81.09    150.23 o 
  -2  -9  15      291.21      153.19    103.33 o 
  -1  -9  15     2151.14     1829.83    192.24 o 
   0  -9  15      191.78       80.36    143.38 o 
   1  -9  15      257.93       68.99    141.46 o 
   2  -9  15      443.11      600.91    181.93 o 
  -6  -8  15      237.38      289.47     89.48 o 
  -5  -8  15      206.07      119.54    103.30 o 
  -4  -8  15      440.19      429.27    104.94 o 
  -3  -8  15     1725.91     1715.94    155.53 o 
  -2  -8  15     1264.17     1325.52    146.37 o 
  -1  -8  15      151.92      250.35    128.55 o 
   0  -8  15      656.31      661.61    152.64 o 
   1  -8  15     1329.20     1395.69    214.31 o 
   2  -8  15      597.62      479.49    172.68 o 
  -6  -7  15      212.02      178.97     82.66 o 
  -5  -7  15      142.63       77.86     71.84 o 
  -4  -7  15     1403.83     1583.22    158.22 o 
  -3  -7  15       80.06       22.85     84.36 o 
  -2  -7  15     1306.48     1311.37    138.38 o 
  -1  -7  15      189.25      367.91    127.97 o 
   0  -7  15     2098.06     2553.56    244.76 o 
   1  -7  15      339.90      577.01    144.73 o 
   2  -7  15      388.41      449.23    140.69 o 
  -6  -6  15      719.47      745.06     97.39 o 
  -5  -6  15      379.41      496.52     85.50 o 
  -4  -6  15     1212.76     1328.70    131.12 o 
  -3  -6  15      219.64      190.63     86.68 o 
  -2  -6  15     2200.33     2290.69    167.81 o 
  -1  -6  15      261.50      196.00    112.74 o 
   0  -6  15      398.04      359.43    125.08 o 
   1  -6  15      258.17      206.21    119.49 o 
   2  -6  15     1885.18     1827.00    198.70 o 
  -6  -5  15      415.28      436.31     82.88 o 
  -5  -5  15      964.87     1093.39     99.57 o 
  -4  -5  15     1256.34     1436.59    105.46 o 
  -3  -5  15       16.79      -42.17    103.78 o 
  -2  -5  15      866.41      827.67    107.58 o 
  -1  -5  15     1282.63     1431.34    165.55 o 
   0  -5  15     1380.34     1432.31    164.78 o 
   1  -5  15      435.48      419.75    115.44 o 
  -6  -4  15      326.26      354.60     78.63 o 
  -5  -4  15       93.15       81.04     69.29 o 
  -4  -4  15       81.90       11.51     60.11 o 
  -3  -4  15     3652.21     3718.57    171.32 o 
  -2  -4  15      383.87      473.17     69.54 o 
  -1  -4  15      163.37      152.64     93.08 o 
   0  -4  15      432.48      515.15    105.23 o 
  -7  -3  15        4.51      -48.81     61.50 o 
  -6  -3  15      252.39      249.78     59.29 o 
  -5  -3  15     1892.87     1999.22    123.89 o 
  -4  -3  15      119.15      126.31     61.40 o 
  -3  -3  15      132.29      137.98     58.79 o 
  -2  -3  15       37.40       59.77     52.83 o 
  -1  -3  15     4226.16     4101.19    206.86 o 
   0  -3  15      103.65      167.67    101.56 o 
  -7  -2  15      343.53      335.70     71.82 o 
  -6  -2  15      581.39      592.80     76.63 o 
  -5  -2  15      205.60      183.21     50.37 o 
  -4  -2  15      524.75      513.25     70.96 o 
  -3  -2  15     3508.08     3515.95    157.06 o 
  -2  -2  15     1136.54     1184.29    116.01 o 
  -1  -2  15      278.19      266.34    106.58 o 
   0  -2  15      420.89      393.73    114.09 o 
   1  -2  15     2563.67     2117.24    220.67 o 
   2  -2  15      750.47      696.11    166.70 o 
   3  -2  15      421.06      357.50    176.15 o 
  -7  -1  15      208.84      230.98     90.84 o 
  -6  -1  15      366.73      306.40    103.20 o 
  -5  -1  15      471.65      429.15    171.72 o 
  -4  -1  15     1965.84     2019.06    192.14 o 
  -3  -1  15       25.00      -66.43     66.43 o 
  -2  -1  15     2220.12     2267.49    155.41 o 
  -1  -1  15     1029.28      958.98    150.13 o 
   0  -1  15     2799.08     2576.11    230.50 o 
   1  -1  15      398.01      572.19    134.91 o 
   2  -1  15      345.31      410.30    143.96 o 
   3  -1  15      447.46      370.22    162.85 o 
  -7   0  15        2.81      -32.98     79.67 o 
  -6   0  15      909.96      972.01    145.41 o 
  -5   0  15      209.08      272.68     84.76 o 
  -4   0  15     1424.90     1325.00    127.59 o 
  -3   0  15       71.69      106.24     70.82 o 
  -2   0  15     3733.79     4044.65    309.13 o 
  -1   0  15      329.10      434.01    118.52 o 
   0   0  15      804.41      745.64    135.29 o 
   1   0  15       18.24       39.81     74.60 o 
   2   0  15     1973.16     1796.64    162.66 o 
   3   0  15      530.82      745.83    176.73 o 
  -7   1  15      206.45       78.57     82.77 o 
  -6   1  15      436.07      498.55     96.34 o 
  -5   1  15      425.64      504.53     92.36 o 
  -4   1  15     2026.68     2041.83    158.42 o 
  -3   1  15       28.05      -31.88     90.87 o 
  -2   1  15     2215.98     2053.45    210.26 o 
  -1   1  15     1255.59     1395.88    171.52 o 
   0   1  15     2560.73     2247.71    222.02 o 
   1   1  15      324.33      328.19     88.49 o 
   2   1  15      300.65      362.54     97.56 o 
   3   1  15      368.14      322.91    131.53 o 
  -7   2  15      380.06      367.55    119.29 o 
  -6   2  15      556.24      556.81     97.93 o 
  -5   2  15      202.67      157.58    154.76 o 
  -4   2  15      550.38      401.16     90.71 o 
  -3   2  15     3505.29     3228.64    201.06 o 
  -2   2  15     1069.11     1312.24    164.58 o 
  -1   2  15      308.45      356.73    113.13 o 
   0   2  15      377.28      345.16    116.40 o 
   1   2  15     2425.30     2209.73    162.66 o 
   2   2  15      856.85      814.66    115.35 o 
   3   2  15      379.97      492.59    109.44 o 
  -7   3  15        0.42       10.52     83.34 o 
  -6   3  15      200.99      191.89     85.70 o 
  -5   3  15     1909.90     2000.33    157.59 o 
  -4   3  15      137.82      157.71     77.68 o 
  -3   3  15       92.91       34.05     69.93 o 
  -2   3  15       46.29       96.94    104.84 o 
  -1   3  15     4224.55     4106.71    316.06 o 
   0   3  15       89.53      -92.31     92.31 o 
   1   3  15      442.78      497.94     93.95 o 
   2   3  15      839.66      833.36    114.96 o 
   3   3  15      959.44      970.25    132.15 o 
  -6   4  15      309.92      393.92     95.69 o 
  -5   4  15      130.36       56.34     88.56 o 
  -4   4  15      131.65      179.55     81.65 o 
  -3   4  15     3721.15     3794.65    218.09 o 
  -2   4  15      448.19      408.38    117.95 o 
  -1   4  15      154.85      138.95     94.43 o 
   0   4  15      411.57      271.16    111.59 o 
   1   4  15     2606.06     2412.49    234.35 o 
   2   4  15      453.25      541.37    100.26 o 
   3   4  15      422.58      415.89    140.49 o 
  -6   5  15      426.31      358.95    206.60 o 
  -5   5  15      893.55     1123.99    121.46 o 
  -4   5  15     1261.70     1217.88    127.59 o 
  -3   5  15       18.20       76.36     76.36 o 
  -2   5  15      752.41      798.06    143.77 o 
  -1   5  15     1327.92     1417.85    173.06 o 
   0   5  15     1449.31     1332.09    169.60 o 
   1   5  15      510.67      358.08    116.21 o 
   2   5  15      211.07      125.80     75.97 o 
   3   5  15      475.87      382.75    131.05 o 
  -6   6  15      775.80      465.81    189.64 o 
  -5   6  15      382.11      475.05    100.10 o 
  -4   6  15     1046.86     1065.65    122.01 o 
  -3   6  15      266.75      265.17     85.53 o 
  -2   6  15     2199.69     2126.30    221.44 o 
  -1   6  15      275.70      278.29    115.63 o 
   0   6  15      437.60      469.08    119.87 o 
   1   6  15      252.05      360.20    113.90 o 
   2   6  15     1889.29     1940.46    151.94 o 
   3   6  15      454.66      296.98    120.26 o 
  -6   7  15      199.23      168.63    172.68 o 
  -5   7  15      120.13     -111.97    135.10 o 
  -4   7  15     1491.33     1232.94    128.06 o 
  -3   7  15       43.46      -23.70     95.59 o 
  -2   7  15     1334.09     1486.85    175.76 o 
  -1   7  15      198.64       -9.44     99.44 o 
   0   7  15     2029.65     2243.86    229.15 o 
   1   7  15      285.77      409.15    116.79 o 
   2   7  15      357.33      305.85    115.63 o 
   3   7  15      119.07       76.51    106.96 o 
  -6   8  15      267.32      139.92    175.57 o 
  -5   8  15      196.47      -31.41    155.53 o 
  -4   8  15      417.70      184.63    156.88 o 
  -2   8  15     1289.51     1699.42    178.27 o 
  -1   8  15      143.40      -36.42     96.55 o 
   0   8  15      659.30      756.63    143.19 o 
   1   8  15     1354.83     1522.89    179.81 o 
   2   8  15      623.14      703.63    137.99 o 
  -5   9  15     1146.57      834.68    215.27 o 
  -4   9  15      158.31      -16.57    134.71 o 
   0   9  15      197.65      312.02    111.78 o 
   1   9  15      195.82      209.68    109.85 o 
   2   9  15      354.97      392.77    124.31 o 
  -5  10  15       44.42     -143.00    143.00 o 
  -4  10  15       38.43      138.76    143.77 o 
  -4  11  15      539.67      298.33    169.79 o 
  -4  12  15      433.71      282.14    168.25 o 
  -3 -11  16      573.91      431.54    147.43 o 
  -2 -11  16      154.44      -45.22    108.02 o 
  -1 -11  16      272.14      233.00    150.13 o 
  -4 -10  16      107.45       56.50    203.42 o 
  -3 -10  16      446.23      206.89    112.24 o 
  -2 -10  16     1046.85     1020.83    145.88 o 
  -1 -10  16      256.78       76.70    141.84 o 
   0 -10  16      408.26      516.11    174.03 o 
  -4  -9  16      972.74     1002.85    137.22 o 
  -3  -9  16       77.08      118.43     99.18 o 
  -2  -9  16      595.49      688.54    128.77 o 
  -1  -9  16      385.53      521.12    153.41 o 
   0  -9  16     1190.84     1106.22    196.96 o 
   1  -9  16      132.81      133.36    143.19 o 
  -5  -8  16      289.08      234.89    119.97 o 
  -4  -8  16      478.99      463.57    112.32 o 
  -3  -8  16      236.08      250.70    103.57 o 
  -2  -8  16      591.75      606.42    117.85 o 
  -1  -8  16      911.36     1024.12    179.62 o 
   0  -8  16      573.21      391.42    150.90 o 
   1  -8  16       91.06      -68.61    128.55 o 
  -5  -7  16      139.59      185.18     97.15 o 
  -4  -7  16       84.90      104.95     90.57 o 
  -3  -7  16     1255.61     1146.11    133.63 o 
  -2  -7  16      464.04      399.46    143.58 o 
  -1  -7  16      217.64      -34.88    118.33 o 
   0  -7  16       67.04     -111.39    111.39 o 
   1  -7  16     1582.96     1851.48    208.33 o 
  -5  -6  16      606.73      712.52     92.26 o 
  -4  -6  16      897.12     1212.83    262.87 o 
  -3  -6  16      226.68      260.71     93.77 o 
  -2  -6  16      183.19      154.78     88.80 o 
  -1  -6  16     2623.53     2822.22    257.48 o 
   0  -6  16      123.27       99.25    111.01 o 
   1  -6  16       35.14     -100.22    100.22 o 
  -6  -5  16      448.70      541.89     90.10 o 
  -5  -5  16      548.82      559.53     87.28 o 
  -4  -5  16      506.97      504.95     80.73 o 
  -3  -5  16      915.24      949.80     91.59 o 
  -2  -5  16      358.39      311.22     90.62 o 
  -1  -5  16      236.72       51.07     99.25 o 
   0  -5  16     1068.98     1167.89    147.43 o 
  -6  -4  16      310.82      296.03     63.29 o 
  -5  -4  16      434.57      467.79     82.43 o 
  -4  -4  16      155.57      150.63     66.11 o 
  -3  -4  16      692.22      716.73     80.89 o 
  -2  -4  16     1347.00     1401.11    116.56 o 
  -1  -4  16      522.13      469.86    110.43 o 
  -6  -3  16      108.49      137.89     64.48 o 
  -5  -3  16      884.52      891.27     88.80 o 
  -4  -3  16     1649.63     1615.69    109.29 o 
  -3  -3  16       80.91       23.55     56.70 o 
  -2  -3  16      428.45      633.48    135.10 o 
  -1  -3  16      450.53      329.36    115.63 o 
   0  -3  16     2085.08     2210.13    220.28 o 
  -6  -2  16      189.37       65.79     88.01 o 
  -5  -2  16      492.26      411.39     99.73 o 
  -4  -2  16      688.69      531.56    179.62 o 
  -3  -2  16      759.58      764.76    162.27 o 
  -2  -2  16     1760.41     2123.60    207.37 o 
  -1  -2  16      769.56      921.40    143.58 o 
   0  -2  16      670.66      755.85    141.84 o 
   1  -2  16       36.05       -8.29    108.89 o 
   2  -2  16      944.79      812.71    174.03 o 
  -6  -1  16      854.99      815.47    127.58 o 
  -5  -1  16      213.37       79.43     89.90 o 
  -4  -1  16      514.64      452.47     96.93 o 
  -3  -1  16     1595.09     1552.93    134.52 o 
  -2  -1  16      579.07      689.94    137.22 o 
  -1  -1  16      548.87      472.36    125.85 o 
   0  -1  16      439.63      418.59    125.27 o 
   1  -1  16     1848.73     1545.44    201.78 o 
   2  -1  16      251.15      337.46    144.73 o 
  -6   0  16       81.43       64.83     81.39 o 
  -5   0  16      662.47      690.66    106.99 o 
  -4   0  16     1342.62     1259.15    128.45 o 
  -3   0  16      444.36      632.40    101.95 o 
  -2   0  16      371.69      460.03    126.81 o 
  -1   0  16     3541.61     3171.81    275.98 o 
   0   0  16      402.61      432.85    120.64 o 
   1   0  16       15.61      157.65    112.16 o 
   2   0  16       78.07       86.15    127.00 o 
  -6   1  16      839.11      806.84    140.01 o 
  -5   1  16      257.59      245.42     87.61 o 
  -4   1  16      445.22      384.62     91.36 o 
  -3   1  16     1460.06     1479.89    159.77 o 
  -2   1  16      614.38      592.23    133.75 o 
  -1   1  16      449.59      429.58    122.76 o 
   0   1  16      507.36      383.52    122.57 o 
   1   1  16     1957.96     2047.01    161.02 o 
   2   1  16      195.29      268.17     99.47 o 
  -6   2  16      178.08      223.47     93.46 o 
  -5   2  16      518.51      503.45     99.93 o 
  -4   2  16      614.19      530.60     96.61 o 
  -3   2  16      857.74      935.76    110.25 o 
  -2   2  16     1679.18     1769.57    204.09 o 
  -1   2  16      752.20      665.28    138.37 o 
   0   2  16      764.16      816.37    149.55 o 
   1   2  16       14.88      -32.18    101.37 o 
   2   2  16      968.94      808.36    118.48 o 
  -6   3  16      119.94       23.64     86.48 o 
  -5   3  16      880.69      738.64    111.77 o 
  -4   3  16     1622.15     1748.79    159.28 o 
  -3   3  16      126.00      149.74    104.84 o 
  -2   3  16      402.08      575.08    132.79 o 
  -1   3  16      398.77      450.20    126.62 o 
   0   3  16     2036.37     2417.89    232.81 o 
   1   3  16       64.19       84.99    110.04 o 
   2   3  16      998.16      928.05    123.67 o 
  -6   4  16      302.70      258.07    123.44 o 
  -5   4  16      424.15      399.11    178.56 o 
  -4   4  16      171.11       44.84    128.64 o 
  -3   4  16      625.45      678.38    141.27 o 
  -2   4  16     1309.95     1370.64    178.07 o 
  -1   4  16      518.67      645.81    132.59 o 
   0   4  16      976.78      996.56    154.76 o 
   1   4  16       43.28      146.85    113.13 o 
   2   4  16     1482.67     1247.87    176.53 o 
  -6   5  16      484.24      400.20    103.96 o 
  -5   5  16      530.80      545.97    105.04 o 
  -4   5  16      534.30      617.44    106.66 o 
  -3   5  16      964.44     1214.72    166.51 o 
  -2   5  16      323.61      495.68    130.28 o 
  -1   5  16      300.06      304.50    115.05 o 
   0   5  16      964.90     1022.77    158.22 o 
   1   5  16     1443.70     1301.26    173.84 o 
   2   5  16      344.69      424.18    132.40 o 
  -5   6  16      592.55      412.50    101.99 o 
  -4   6  16      824.21      917.32    118.59 o 
  -3   6  16      221.44      174.22    117.95 o 
  -2   6  16      217.42      100.99    110.04 o 
  -1   6  16     2730.78     3227.90    273.66 o 
   0   6  16      166.13      103.11    104.07 o 
   1   6  16       77.95       53.38     99.44 o 
   2   6  16       39.59       68.99    108.31 o 
  -5   7  16      133.12       -5.20    137.60 o 
  -4   7  16       70.97       -7.03     80.80 o 
  -3   7  16     1257.92     1216.07    169.79 o 
  -2   7  16      470.94      541.93    137.80 o 
  -1   7  16      224.84      192.91    120.84 o 
   0   7  16      121.29      228.57    119.68 o 
   1   7  16     1426.39     1439.82    182.89 o 
  -5   8  16      316.11       14.26    155.14 o 
  -4   8  16      518.90      605.92    185.01 o 
  -2   8  16      664.18      506.47    136.83 o 
  -1   8  16      933.16     1265.99    172.29 o 
   0   8  16      562.06      463.88    136.25 o 
   1   8  16       59.94      -87.11    100.41 o 
  -4   9  16      937.10      812.13    201.01 o 
   0   9  16     1147.83     1213.38    170.17 o 
   1   9  16       97.16      225.48    119.29 o 
  -2  -9  17       63.00      145.12    139.15 o 
  -3  -8  17      674.75      817.81    130.14 o 
  -2  -8  17      524.32      480.07    147.82 o 
  -1  -8  17      430.12      284.26    143.96 o 
  -4  -7  17       26.66      135.85     96.60 o 
  -3  -7  17      607.93      622.51    120.35 o 
  -2  -7  17      414.37      558.51    147.05 o 
  -1  -7  17      502.23      595.32    145.89 o 
   0  -7  17       74.07       37.39    116.79 o 
  -4  -6  17      117.86      178.37     75.09 o 
  -3  -6  17      940.70      813.75    119.45 o 
  -2  -6  17      108.35       51.07    112.55 o 
  -1  -6  17      655.29      730.03    144.35 o 
  -5  -5  17      412.32      458.37     86.92 o 
  -4  -5  17      575.72      636.72     85.80 o 
  -3  -5  17      529.51      503.49     80.31 o 
  -2  -5  17      444.09      558.89    123.15 o 
  -5  -4  17      100.38      176.90     72.81 o 
  -4  -4  17      104.20      138.02     68.10 o 
  -3  -4  17      291.70      236.35     69.87 o 
  -2  -4  17     1556.37     1756.47    202.74 o 
  -5  -3  17       21.81      -54.57     83.93 o 
  -4  -3  17     1578.21     1594.30    275.21 o 
  -3  -3  17      166.44      226.68     86.51 o 
  -2  -3  17       24.33       98.10    109.66 o 
  -1  -3  17      332.98      196.58    115.25 o 
   0  -3  17     1315.11     1265.03    179.81 o 
   1  -3  17      582.50      593.58    154.37 o 
  -5  -2  17      172.01      194.06     96.75 o 
  -4  -2  17       18.40       19.74     79.31 o 
  -3  -2  17      507.41      503.34    100.56 o 
  -2  -2  17     1468.70     1542.74    185.21 o 
  -1  -2  17      569.32      827.35    147.62 o 
   0  -2  17      488.37      354.61    129.70 o 
   1  -2  17      794.49     1035.88    175.76 o 
  -5  -1  17      773.67      701.02    113.14 o 
  -4  -1  17      397.36      271.60     92.80 o 
  -3  -1  17      909.83      881.70    158.22 o 
  -2  -1  17      549.86      568.53    137.99 o 
  -1  -1  17      537.18      538.66    143.58 o 
   0  -1  17      448.55      326.47    124.31 o 
   1  -1  17      343.46      149.36    128.35 o 
  -5   0  17      433.20      503.60    109.18 o 
  -4   0  17      234.38      192.21     95.69 o 
  -3   0  17     1347.98     1372.18    184.63 o 
  -2   0  17        0.62      -60.90    104.07 o 
  -1   0  17      770.57      726.18    147.82 o 
   0   0  17     1220.28     1526.36    191.37 o 
   1   0  17      427.54      519.96    148.01 o 
  -5   1  17      814.07      703.07    111.00 o 
  -4   1  17      433.00      500.78    147.24 o 
  -3   1  17      863.53      792.86    153.79 o 
  -2   1  17      545.68      677.99    139.53 o 
  -1   1  17      529.90      531.33    137.60 o 
   0   1  17      369.97      349.79    129.89 o 
   1   1  17      405.00      473.52    143.77 o 
  -5   2  17      125.73      119.66     87.21 o 
  -4   2  17       26.19       19.34     78.23 o 
  -3   2  17      521.47      698.23    145.31 o 
  -2   2  17     1383.86     1411.49    188.67 o 
  -1   2  17      665.93      635.40    144.16 o 
   0   2  17      493.47      560.63    143.77 o 
   1   2  17      801.07      854.91    162.08 o 
  -5   3  17       12.42      -42.69     83.63 o 
  -4   3  17     1512.77     1487.52    141.34 o 
  -3   3  17      136.31       36.23    107.54 o 
  -2   3  17        9.10       42.40    106.96 o 
  -1   3  17      384.18      551.38    134.91 o 
   0   3  17     1281.54     1374.68    182.89 o 
   1   3  17      607.19      714.80    156.49 o 
  -5   4  17      100.07      103.80     90.87 o 
  -4   4  17       96.42       39.20     84.53 o 
  -3   4  17      305.08      242.64    121.03 o 
  -2   4  17     1622.66     1822.18    206.98 o 
  -1   4  17      366.52      378.31    123.92 o 
   0   4  17      254.02      361.74    121.61 o 
   1   4  17      913.44      824.08    162.27 o 
  -5   5  17      418.08      271.19    195.90 o 
  -4   5  17      566.90      605.66    137.60 o 
  -3   5  17      528.99      651.98    145.12 o 
  -2   5  17      408.71      357.69    134.71 o 
  -1   5  17      312.20      326.28    124.31 o 
   0   5  17      528.73      502.43    133.36 o 
   1   5  17      507.67      506.47    132.59 o 
  -4   6  17      104.36      193.88    122.96 o 
  -3   6  17     1025.19     1076.35    172.10 o 
  -2   6  17      119.75       -5.40    116.40 o
[truncated: 2,202 more chars]
